# Supplementary material for: Profiling non-coding RNA levels with clinical classifiers in pediatric Crohn’s disease
Source: BMC Med Genomics. 2021 Jul 29;14:194. doi: 10.1186/s12920-021-01041-7 (PMC8323253; doi:10.1186/s12920-021-01041-7)
Supplement: Supplementary file 4 — Additional file 4: Table S3. The case-control DE analysis results on ileal (n = 345) and rectal (n = 390) biopsies, by comparing disease status (CD = 274 vs. CTRL = 71) in ileal and rectal (CD = 329 vs. CTRL=61) datasets. All FDR significant DEncRNAs and nominally significant (P < 0.05) obtained from both ileal (n=3520) and rectal (n = 1447) are provided Ileum Gene Ontology: Using TopGO with input of 89 DEncRNAs in ileal samples from CD versus controls, 136 pathways were observed. Of which, 36 were molecular function, 79 cellular components, and 21 biological processes. [file 12920_2021_1041_MOESM4_ESM.xlsx]

## Sheet: Table S3
Additional File Table S3: CD vs Controls DEncRNAs
Ileum								Rectum
GeneID	GeneName	Control	CD	FC	log2FoldChange	pvalue	padj	GeneID	GeneName	Control	CD	FC	log2FoldChange	pvalue	padj
ENSG00000268734.1	CTB-61M7.2	1	21	24.575	4.619	2.63e-26	1.28e-23	ENSG00000268734.1	CTB-61M7.2	1	5	7.548	2.916	4.2e-10	7.43e-08
ENSG00000251230.5	RP11-701P16.5	2	35	16.601	4.053	1.03e-20	2.03e-18	ENSG00000261012.2	RP11-116D2.1	0	3	7.357	2.879	0.00317258	0.0282665
ENSG00000261146.1	RP11-2A4.4	0	2	11.152	3.479	1.25e-13	7.39e-12	ENSG00000235122.3	RP3-417L20.4	0	3	5.937	2.57	0.000182135	0.0035157
ENSG00000261520.5	RP11-138C24.1	1	14	10.626	3.41	4.4e-17	5.05e-15	ENSG00000227602.1	RP3-445N2.1	1	3	4.748	2.247	4.89e-24	4.18e-21
ENSG00000248323.5	RP11-213H15.3	2	20	9.59	3.262	3.58e-20	6.47e-18	ENSG00000253838.1	RP11-44K6.2	1	7	4.415	2.142	2.91e-09	4.32e-07
ENSG00000231412.2	CTC-490G23.2	1	15	9.545	3.255	5.64e-13	3.07e-11	ENSG00000249806.1	RP11-223C24.1	1	6	4.222	2.078	7.13e-12	1.97e-09
ENSG00000271216.1	RP11-366O17.4	0	3	9.544	3.255	9.96e-13	5.23e-11	ENSG00000254911.3	SCARNA9	0	1	4.05	2.018	1.21e-13	4.27e-11
ENSG00000238133.6	MAP3K20-AS1	2	24	9.395	3.232	4.36e-24	1.41e-21	ENSG00000251230.5	RP11-701P16.5	1	6	4.026	2.009	2.54e-08	2.75e-06
ENSG00000242407.1	CTD-2377D24.4	1	7	8.097	3.017	6.91e-07	8.6e-06	ENSG00000226004.1	RP11-10J5.1	1	2	3.709	1.891	5.16e-08	4.89e-06
ENSG00000226012.1	AP001434.2	0	2	7.725	2.95	3.41e-09	7.76e-08	ENSG00000278233.1	RNA5-8SN3	0	1	3.645	1.866	7.33e-07	4.51e-05
ENSG00000256249.1	RP11-324E6.6	0	4	7.686	2.942	3.82e-11	1.32e-09	ENSG00000271858.5	XXcos-LUCA11.4	1	3	3.601	1.849	2.29e-18	1.31e-15
ENSG00000232679.1	RP11-400N13.3	0	1	7.564	2.919	1.64e-08	3.12e-07	ENSG00000259093.1	RP11-1112J20.2	1	3	3.573	1.837	7.17e-17	3.5e-14			-
ENSG00000270547.5	RP11-536O18.2	5	40	7.345	2.877	9.07e-24	2.85e-21	ENSG00000236481.1	AC002331.1	0	1	3.448	1.786	6.58e-06	0.000268722
ENSG00000243766.8	HOTTIP	3	24	7.247	2.857	9.01e-08	1.41e-06	ENSG00000250910.7	AC097467.2	3	9	3.427	1.777	2.37e-07	1.72e-05
ENSG00000224397.5	LINC01272	17	124	7.197	2.847	2.02e-27	1.08e-24	ENSG00000261520.5	RP11-138C24.1	1	2	3.388	1.76	0.000141391	0.00290489
ENSG00000249173.5	RP11-701P16.4	1	5	7.12	2.832	5.72e-10	1.53e-08	ENSG00000275216.1	RP11-54H7.4	3	10	3.312	1.728	2.85e-05	0.00083919
ENSG00000236481.1	AC002331.1	0	2	7.06	2.82	8.96e-16	8.31e-14	ENSG00000279998.1	CH507-210P18.1	0	1	3.257	1.703	4.02e-07	2.78e-05
ENSG00000281162.2	LINC01127	2	17	6.843	2.775	3.05e-25	1.16e-22	ENSG00000264215.1	RP11-283C24.1	4	15	3.227	1.69	1.42e-19	1.04e-16
ENSG00000231826.5	AC016735.2	2	13	6.613	2.725	1.16e-15	1.03e-13	ENSG00000266780.1	MIR4444-2	0	1	3.22	1.687	5.67e-09	7.35e-07
ENSG00000233029.3	RP11-439A17.9	1	10	6.308	2.657	1.97e-17	2.38e-15	ENSG00000245662.3	RP11-184E9.1	9	28	3.207	1.681	5.4e-33	1.38e-29
ENSG00000251144.1	CTD-2532K18.2	0	2	6.112	2.612	7.89e-07	9.66e-06	ENSG00000259647.1	RP11-143J24.1	11	33	3.084	1.625	7.05e-38	3.62e-34
ENSG00000283175.1	RP11-208N14.5	2	16	6.095	2.608	6.35e-17	6.99e-15	ENSG00000256249.1	RP11-324E6.6	0	1	3.057	1.612	0.000113911	0.00250605
ENSG00000239205.1	RP11-747D18.1	0	3	6.024	2.591	2.73e-05	0.00021531	ENSG00000271216.1	RP11-366O17.4	0	1	3.031	1.6	0.000158659	0.0031584
ENSG00000215023.2	AC114730.5	0	3	6.009	2.587	3.53e-06	3.59e-05	ENSG00000253374.5	RP11-257P3.3	0	1	2.943	1.557	3.2e-07	2.25e-05
ENSG00000231528.2	FAM225A	6	35	5.819	2.541	9.97e-41	1.18e-37	ENSG00000238009.6	RP11-34P13.7	0	1	2.93	1.551	6.75e-08	5.83e-06
ENSG00000250266.1	RP11-789C1.1	0	2	5.195	2.377	0.00013343	0.00087565	ENSG00000257563.1	MIR3180-3	0	0	2.866	1.519	1.07e-06	6.21e-05
ENSG00000251095.6	RP11-115D19.1	2	13	5.186	2.375	1.35e-18	1.92e-16	ENSG00000261618.1	RP11-79H23.3	8	22	2.833	1.503	3.61e-14	1.42e-11
ENSG00000253508.1	RP1-170O19.14	1	4	5.174	2.371	0.00016594	0.00105581	ENSG00000275812.1	RP4-697K14.15	0	0	2.835	1.503	9.96e-06	0.000369857
ENSG00000273132.1	RP11-350J20.12	0	1	5.005	2.323	2.13e-09	5.02e-08	ENSG00000231528.2	FAM225A	5	14	2.825	1.498	1.41e-15	6.3e-13
ENSG00000223485.2	RP11-417E7.1	1	3	5.002	2.323	1.25e-08	2.48e-07	ENSG00000251095.6	RP11-115D19.1	2	6	2.822	1.497	3.75e-06	0.000170036
ENSG00000257588.1	RP11-469H8.6	0	1	4.908	2.295	7.75e-07	9.53e-06	ENSG00000247699.2	CTB-127C13.1	2	5	2.812	1.492	0.00175698	0.0187436
ENSG00000266780.1	MIR4444-2	0	1	4.807	2.265	1.38e-17	1.74e-15	ENSG00000273073.1	RP11-109E12.1	3	9	2.813	1.492	2.34e-28	2.99e-25
ENSG00000259225.6	RP11-1008C21.1	2	10	4.781	2.257	4.41e-12	1.88e-10	ENSG00000268568.1	AC007228.9	5	13	2.745	1.457	1.84e-26	1.89e-23
ENSG00000240990.9	HOXA11-AS1	3	12	4.749	2.247	1.06e-11	4.1e-10	ENSG00000266968.2	RP11-116O18.1	1	3	2.731	1.449	0.00100415	0.0122715
ENSG00000261742.5	RP11-256I9.1	1	4	4.741	2.245	5.54e-12	2.28e-10	ENSG00000230836.1	AC104135.4	7	18	2.723	1.445	4.94e-07	3.29e-05
ENSG00000242113.3	RN7SL124P	0	1	4.549	2.185	2.12e-06	2.3e-05	ENSG00000257527.1	MIR3179-3	0	1	2.642	1.402	2.32e-07	1.7e-05
ENSG00000255801.1	RP11-561P12.5	0	1	4.467	2.159	7.83e-08	1.24e-06	ENSG00000257599.2	OVCH1-AS1	66	174	2.637	1.399	9.01e-47	9.24e-43
ENSG00000180861.9	C12orf36	24	106	4.355	2.123	9.81e-14	5.98e-12	ENSG00000277701.4	RP11-734K23.9	6	17	2.623	1.391	1.67e-29	2.45e-26
ENSG00000256948.1	RP11-598F7.3	2	8	4.312	2.108	6.06e-16	5.82e-14	ENSG00000228620.1	RP3-434P1.6	1	3	2.623	1.391	1.46e-07	1.1e-05
ENSG00000275216.1	RP11-54H7.4	0	1	4.214	2.075	0.00119483	0.00561306	ENSG00000254287.1	RP11-44K6.4	2	5	2.61	1.384	1.36e-05	0.000465637
ENSG00000225684.3	FAM225B	3	14	4.154	2.054	1.59e-28	9.95e-26	ENSG00000282740.1	RP5-1182A14.7	0	0	2.61	1.384	3.25e-05	0.000924109
ENSG00000255737.2	AGAP2-AS1	1	3	4.139	2.049	2.6e-26	1.28e-23	ENSG00000283429.1	MIR1244-3	34	85	2.537	1.343	1.81e-30	3.09e-27
ENSG00000278233.1	RNA5-8SN3	0	1	4.091	2.033	3.37e-09	7.69e-08	ENSG00000266554.1	RP11-527H14.2	7	17	2.532	1.34	2.54e-09	3.89e-07
ENSG00000285492.1	RP1-111C20.3	1	5	4.056	2.02	5.12e-14	3.23e-12	ENSG00000272666.1	CTA-384D8.35	2	4	2.523	1.335	6.4e-11	1.34e-08
ENSG00000234571.1	RP5-998N21.4	2	7	4.011	2.004	1.84e-13	1.07e-11	ENSG00000248323.5	RP11-213H15.3	3	8	2.519	1.333	0.000108792	0.00242464
ENSG00000250829.2	RP11-11N5.1	1	3	4.006	2.002	0.00021083	0.00130414	ENSG00000231437.3	RP11-88H9.2	8	20	2.482	1.311	1.95e-09	3.08e-07
ENSG00000226004.1	RP11-10J5.1	2	7	3.939	1.978	3.54e-20	6.47e-18	ENSG00000236700.5	RP11-557H15.2	1	3	2.47	1.304	3.22e-05	0.000920804
ENSG00000227602.1	RP3-445N2.1	1	3	3.897	1.963	1.47e-23	4.35e-21	ENSG00000264207.1	RP11-196G18.23	1	2	2.466	1.302	4.37e-09	5.89e-07
ENSG00000227482.1	RP11-18B16.2	1	3	3.834	1.939	5.43e-09	1.17e-07	ENSG00000225684.3	FAM225B	2	6	2.423	1.277	1.75e-13	5.79e-11
ENSG00000255921.1	RP11-662I13.2	1	3	3.808	1.929	2.07e-09	4.89e-08	ENSG00000203446.2	AC004988.1	1	3	2.379	1.25	3.93e-06	0.000176
ENSG00000236700.5	RP11-557H15.2	2	6	3.8	1.926	8e-16	7.48e-14	ENSG00000268416.1	CTD-2626G11.2	1	2	2.37	1.245	2.78e-08	2.93e-06
ENSG00000273073.1	RP11-109E12.1	3	13	3.765	1.913	2.76e-38	2.68e-35	ENSG00000200312.1	RN7SKP255	2	4	2.368	1.244	7.12e-08	6.08e-06
ENSG00000266924.1	RP11-154H12.2	0	1	3.695	1.886	1.82e-06	2.01e-05	ENSG00000266962.2	RP11-400F19.6	1	1	2.332	1.222	5.55e-07	3.58e-05
ENSG00000245662.3	RP11-184E9.1	7	25	3.67	1.876	7.55e-51	1.61e-47	ENSG00000278903.3	CH507-145C22.1	1	2	2.318	1.213	4.1e-11	9.55e-09
ENSG00000230234.1	RP1-276N6.2	0	2	3.667	1.875	1.27e-08	2.51e-07	ENSG00000235688.2	AC116614.1	2	5	2.298	1.2	3.67e-08	3.73e-06
ENSG00000285108.1	RP11-419K12.2	3	13	3.667	1.874	2.15e-10	6.36e-09	ENSG00000256085.1	RP11-337L12.1	0	0	2.297	1.2	0.000344905	0.0056757
ENSG00000264215.1	RP11-283C24.1	2	9	3.66	1.872	1.26e-27	7.05e-25	ENSG00000283475.1	MIR1244-4	32	73	2.296	1.199	1.05e-27	1.2e-24
ENSG00000259647.1	RP11-143J24.1	7	26	3.637	1.863	1.59e-58	5.65e-55	ENSG00000261431.1	RP4-616B8.4	0	1	2.294	1.198	0.000107423	0.00239934
ENSG00000232480.1	RP11-224O19.2	0	2	3.63	1.86	9.03e-10	2.32e-08	ENSG00000274719.1	RP11-86K22.2	1	2	2.284	1.191	3.92e-05	0.00106386
ENSG00000267015.1	RP11-800A18.4	1	3	3.625	1.858	3.73e-11	1.3e-09	ENSG00000255737.2	AGAP2-AS1	1	2	2.264	1.179	1.66e-08	1.95e-06
ENSG00000283585.1	CTB-133P21.1	0	2	3.567	1.835	2e-07	2.86e-06	ENSG00000233029.3	RP11-439A17.9	1	3	2.256	1.174	5.01e-06	0.000217482
ENSG00000185904.11	RP11-178A10.1	7	24	3.561	1.832	6.06e-15	4.75e-13	ENSG00000267686.1	RP11-795H16.3	1	3	2.243	1.166	9.29e-11	1.83e-08
ENSG00000234156.1	RP11-64P14.7	0	2	3.551	1.828	3.02e-07	4.13e-06	ENSG00000276029.1	MIR4477A	0	0	2.239	1.163	0.000653248	0.00906238
ENSG00000269919.1	RP1-134E15.3	0	2	3.427	1.777	2.87e-12	1.3e-10	ENSG00000199053.3	MIR324	0	1	2.23	1.157	1.33e-05	0.000458296
ENSG00000264207.1	RP11-196G18.23	1	3	3.414	1.772	2.65e-21	5.76e-19	ENSG00000253376.1	RP11-44D19.1	0	0	2.214	1.147	0.000601277	0.00856152
ENSG00000231233.1	RP11-127L20.6	2	7	3.406	1.768	1.14e-15	1.03e-13	ENSG00000224174.2	RP4-798A10.4	1	3	2.21	1.144	1.52e-08	1.84e-06
ENSG00000243273.1	RP11-166N6.2	0	1	3.397	1.764	0.00010869	0.00073037	ENSG00000224959.1	AC017002.2	1	2	2.174	1.12	3.69e-05	0.0010179
ENSG00000268170.2	RP11-556I13.2	0	1	3.393	1.762	3.92e-05	0.00030049	ENSG00000263394.1	RP11-160E2.19	1	2	2.172	1.119	9.86e-06	0.000369002
ENSG00000267034.1	RP11-384O8.1	0	2	3.362	1.749	2.51e-08	4.52e-07	ENSG00000240350.2	AC017002.1	2	5	2.151	1.105	6.09e-08	5.43e-06
ENSG00000203999.8	RP11-290F20.1	3	10	3.359	1.748	4.19e-19	6.3e-17	ENSG00000230606.10	AC159540.1	16	35	2.136	1.095	1.82e-24	1.7e-21
ENSG00000258791.7	RP11-813I20.3	1	3	3.324	1.733	3.99e-07	5.31e-06	ENSG00000242741.1	RP11-20B7.1	0	1	2.136	1.095	0.00463668	0.0365639
ENSG00000272666.1	CTA-384D8.35	3	9	3.32	1.731	3.49e-23	1.01e-20	ENSG00000256262.1	RP11-117B7.1	10	22	2.12	1.084	1.41e-16	6.58e-14
ENSG00000250274.1	CTB-114C7.4	2	8	3.319	1.731	1.47e-12	7.4e-11	ENSG00000260943.1	RP11-476D10.1	0	1	2.109	1.076	0.00496208	0.0381916
ENSG00000223414.2	LINC00473	1	5	3.319	1.731	3.07e-14	2.04e-12	ENSG00000246430.6	RP11-16M8.2	1	1	2.101	1.071	0.000182438	0.0035157
ENSG00000226197.2	RP11-536O18.1	2	7	3.303	1.724	2.58e-13	1.45e-11	ENSG00000273760.1	CH17-360D5.3	1	1	2.093	1.065	0.00264188	0.0248027
ENSG00000175746.6	C15orf54	0	1	3.202	1.679	5.2e-07	6.75e-06	ENSG00000266402.3	RP11-329L6.2	1	2	2.083	1.059	4.99e-07	3.3e-05
ENSG00000254911.3	SCARNA9	0	1	3.167	1.663	7.07e-10	1.86e-08	ENSG00000283498.1	MIR1244-2	95	198	2.082	1.058	1.3e-30	2.68e-27
ENSG00000229228.1	RP11-17H4.2	4	12	3.144	1.652	1.46e-19	2.32e-17	ENSG00000268601.1	AC115522.3	3	6	2.07	1.05	2.09e-06	0.000106537
ENSG00000239948.2	RN7SL368P	3	8	3.135	1.649	3.13e-11	1.1e-09	ENSG00000276524.1	RP11-323F24.3	0	1	2.067	1.047	0.000248201	0.0044101
ENSG00000231465.2	RP11-542K23.9	1	2	3.136	1.649	1.03e-05	9.33e-05	ENSG00000237643.1	RP11-462G2.1	20	42	2.061	1.043	5.23e-09	6.97e-07
ENSG00000253686.1	CTB-43E15.3	4	14	3.125	1.644	2.23e-13	1.27e-11	ENSG00000282961.1	PRNCR1	5	10	2.06	1.042	6.65e-19	4.26e-16
ENSG00000274719.1	RP11-86K22.2	0	2	3.118	1.641	1.53e-07	2.23e-06	ENSG00000202538.1	RNU4-2	0	1	2.059	1.042	0.000994776	0.0121991
ENSG00000226091.7	RP11-90D4.2	13	39	3.096	1.63	5.87e-18	8.03e-16	ENSG00000267537.1	AC005394.1	0	0	2.056	1.04	0.00324093	0.0286431
ENSG00000283429.1	MIR1244-3	24	74	3.086	1.626	3.34e-58	8.91e-55	ENSG00000269930.1	RP11-932O9.9	2	4	2.052	1.037	1.97e-10	3.67e-08
ENSG00000270412.1	RP11-92C4.6	0	2	3.083	1.624	4.86e-10	1.31e-08	ENSG00000226091.7	RP11-90D4.2	8	16	2.05	1.036	5.75e-11	1.25e-08
ENSG00000239513.5	RP11-2A4.3	0	1	3.041	1.604	1.42e-05	0.0001219	ENSG00000260760.1	RP11-580I1.3	0	0	2.033	1.023	0.00481971	0.0374042
ENSG00000237339.5	RP11-98L5.2	2	7	3.035	1.602	4.64e-05	0.00034431	ENSG00000273132.1	RP11-350J20.12	0	1	2.029	1.021	0.0015692	0.0171143
ENSG00000199053.3	MIR324	0	1	3.03	1.599	3.69e-11	1.29e-09	ENSG00000200488.1	RN7SKP203	4	9	2.025	1.018	5.43e-08	5.06e-06
ENSG00000254258.1	RP11-398H6.1	0	1	3.03	1.599	9.96e-09	2.04e-07	ENSG00000281162.2	LINC01127	3	6	2.023	1.017	7.24e-06	0.000290155
ENSG00000233030.2	RP11-196G18.3	2	7	3.026	1.597	1.6e-12	7.96e-11	ENSG00000272489.1	RP11-182L21.5	1	3	2.018	1.013	3.2e-09	4.55e-07
ENSG00000266962.2	RP11-400F19.6	0	2	3.012	1.591	3.97e-10	1.09e-08	ENSG00000267049.1	AC002398.13	3	7	2.007	1.005	4.45e-13	1.43e-10
ENSG00000283475.1	MIR1244-4	22	65	3.003	1.586	1.15e-48	2.05e-45	ENSG00000284734.1	RP4-620F22.3	3	6	2.005	1.004	2.74e-08	2.92e-06
ENSG00000228742.9	RP5-884M6.1	2	7	2.966	1.569	8.17e-09	1.72e-07	ENSG00000224698.1	RP11-131J3.1	0	1	2.002	1.001	0.000194725	0.00368326
ENSG00000260943.1	RP11-476D10.1	1	3	2.953	1.562	3.35e-08	5.96e-07	ENSG00000267784.1	RP11-171I2.1	0	0	2.002	1.001	0.00151052	0.0166336
ENSG00000224961.1	RP1-278O22.1	2	5	2.95	1.561	2.26e-10	6.68e-09	ENSG00000273368.1	RP11-376P6.3	0	0	2	1	0.00285045	0.0262088
ENSG00000254288.1	RP11-6I2.3	1	3	2.948	1.56	1.93e-12	9.32e-11	ENSG00000277559.1	RP11-434E6.4	0	1	1.991	0.994	0.00531805	0.0400887
ENSG00000257599.2	OVCH1-AS1	55	161	2.934	1.553	4.51e-71	4.81e-67	ENSG00000260989.1	LA16c-395F10.2	2	3	1.989	0.992	4.59e-08	4.54e-06
ENSG00000255874.2	LINC00346	8	23	2.927	1.549	1.22e-20	2.32e-18	ENSG00000284948.1	RP11-875O11.5	0	1	1.988	0.991	0.00112266	0.0131688
ENSG00000253838.1	RP11-44K6.2	5	14	2.922	1.547	2.1e-12	9.84e-11	ENSG00000276077.4	CH507-254M2.2	1	2	1.986	0.99	1.59e-05	0.000528233
ENSG00000244586.1	RP11-875H7.4	12	34	2.904	1.538	6.28e-18	8.48e-16	ENSG00000228742.9	RP5-884M6.1	1	3	1.978	0.984	0.00228479	0.0226097
ENSG00000236841.7	AC007750.5	1	4	2.879	1.525	2.13e-08	3.91e-07	ENSG00000253686.1	CTB-43E15.3	4	7	1.971	0.979	3.68e-05	0.00101642
ENSG00000273341.1	RP5-899E9.1	4	12	2.868	1.52	6.13e-23	1.72e-20	ENSG00000222041.11	CYTOR	46	91	1.971	0.979	2.22e-17	1.14e-14
ENSG00000268601.1	AC115522.3	2	4	2.86	1.516	9.87e-15	7.07e-13	ENSG00000233705.6	AC078937.4	5	11	1.968	0.977	2.22e-06	0.000112098
ENSG00000222041.11	CYTOR	54	153	2.853	1.512	1.57e-33	1.2e-30	ENSG00000253593.2	RP11-157E21.1	0	0	1.967	0.976	0.00217288	0.0218956
ENSG00000268416.1	CTD-2626G11.2	0	1	2.847	1.509	1.32e-09	3.27e-08	ENSG00000254539.1	RP4-791M13.3	1	1	1.962	0.972	2.62e-05	0.000783127
ENSG00000237419.1	RP11-885N19.6	0	1	2.837	1.504	2.39e-06	2.56e-05	ENSG00000277052.1	MIR6763	0	0	1.952	0.965	0.00247972	0.0237919
ENSG00000250548.6	RP11-47I22.2	3	10	2.825	1.498	9.47e-12	3.74e-10	ENSG00000253300.1	RP11-108E14.1	1	2	1.952	0.965	0.0045429	0.0361937
ENSG00000214691.7	AC104654.1	2	7	2.82	1.496	1.33e-07	1.98e-06	ENSG00000255198.4	SNHG9	26	50	1.944	0.959	8.48e-18	4.57e-15
ENSG00000249746.1	RP11-254I22.3	1	3	2.807	1.489	1.09e-08	2.22e-07	ENSG00000262979.1	CTD-2047H16.2	7	14	1.932	0.95	9.2e-08	7.43e-06
ENSG00000228222.1	AC074363.1	1	2	2.791	1.481	0.00043548	0.00241744	ENSG00000176912.3	RP11-806L2.3	9	17	1.926	0.946	2.35e-11	5.6e-09
ENSG00000251139.2	RP11-701P16.2	1	3	2.791	1.481	1.25e-05	0.00010972	ENSG00000254163.1	CTC-340I23.2	0	1	1.925	0.945	0.0052761	0.0399192
ENSG00000277701.4	RP11-734K23.9	9	24	2.749	1.459	6.63e-34	5.44e-31	ENSG00000234506.5	RP11-274B18.2	1	3	1.918	0.94	0.000383832	0.00616779
ENSG00000233215.5	AP000472.2	1	2	2.748	1.458	0.010312	0.0333586	ENSG00000270547.5	RP11-536O18.2	9	17	1.918	0.94	1.9e-05	0.000609176
ENSG00000253593.2	RP11-157E21.1	0	1	2.737	1.453	9.68e-07	1.16e-05	ENSG00000280018.3	CH507-154B10.2	5	9	1.915	0.938	6.08e-11	1.3e-08
ENSG00000256694.1	RP11-598F7.5	2	7	2.737	1.452	2.78e-11	9.96e-10	ENSG00000226562.3	RP11-255A11.21	2	3	1.915	0.937	2.13e-06	0.000107856
ENSG00000266835.5	RP11-838N2.4	1	4	2.737	1.452	1.22e-13	7.24e-12	ENSG00000256694.1	RP11-598F7.5	1	2	1.91	0.934	0.000724662	0.0098531
ENSG00000273445.1	RP11-1399P15.1	5	13	2.734	1.451	1.21e-17	1.54e-15	ENSG00000278044.1	XXbac-B33L19.12	1	2	1.909	0.933	2.96e-06	0.00013964
ENSG00000269186.1	RP11-805I24.2	2	6	2.727	1.447	2.26e-21	5.04e-19	ENSG00000267593.1	RP11-108P20.4	0	1	1.906	0.93	0.00231205	0.0227696
ENSG00000280721.1	AC133644.2	12	32	2.708	1.437	4.32e-29	3.07e-26	ENSG00000263413.2	MIR4538	12	22	1.903	0.929	2.48e-09	3.86e-07
ENSG00000254645.1	RP11-396O20.2	3	9	2.707	1.437	6.84e-07	8.53e-06	ENSG00000259760.1	RP11-20G13.2	1	1	1.899	0.925	0.000698605	0.009575
ENSG00000260239.1	RP11-274H24.1	1	3	2.695	1.43	1.3e-09	3.24e-08	ENSG00000234571.1	RP5-998N21.4	1	3	1.889	0.918	0.000680183	0.00937263
ENSG00000199179.3	MIRLET7I	0	1	2.69	1.428	1.32e-06	1.53e-05	ENSG00000231826.5	AC016735.2	2	5	1.88	0.911	0.00608475	0.0440232
ENSG00000246228.6	RP11-382A18.1	1	3	2.684	1.425	1.49e-09	3.66e-08	ENSG00000230515.1	AC092580.3	1	1	1.88	0.911	0.00488256	0.0376928
ENSG00000259093.1	RP11-1112J20.2	1	3	2.663	1.413	1.25e-14	8.77e-13	ENSG00000283585.1	CTB-133P21.1	0	1	1.876	0.907	0.00235241	0.0230343
ENSG00000254102.1	RP11-21C4.1	5	14	2.648	1.405	8.97e-15	6.64e-13	ENSG00000264864.1	MIR3613	0	0	1.876	0.907	0.00462909	0.0365511
ENSG00000243485.5	RP11-34P13.3	0	1	2.634	1.397	7.82e-08	1.24e-06	ENSG00000272430.1	RP11-38L15.8	1	2	1.872	0.905	4.46e-06	0.00019622
ENSG00000237989.1	AP001046.5	16	43	2.624	1.392	5.35e-20	9.5e-18	ENSG00000182352.8	AC079325.8	8	14	1.866	0.9	0.000234687	0.00423594
ENSG00000277991.4	CH507-338C24.1	1	2	2.618	1.388	8.25e-11	2.66e-09	ENSG00000269919.1	RP1-134E15.3	1	2	1.85	0.888	2.8e-05	0.000829012
ENSG00000182352.8	AC079325.8	4	11	2.612	1.385	5.5e-12	2.28e-10	ENSG00000249201.2	CTD-3080P12.3	5	10	1.849	0.887	0.000644339	0.00896305
ENSG00000233516.1	RP11-388N2.1	1	3	2.61	1.384	6.17e-08	1.01e-06	ENSG00000259590.1	RP11-20G13.3	1	2	1.845	0.884	0.000132038	0.00277957
ENSG00000280693.2	SH3PXD2A-AS1	4	12	2.607	1.383	1.89e-11	7.03e-10	ENSG00000280721.1	AC133644.2	8	14	1.843	0.882	5.63e-08	5.15e-06
ENSG00000281769.1	LINC01230	3	8	2.605	1.382	2.65e-05	0.0002101	ENSG00000224066.1	RP4-622L5.7	2	3	1.839	0.879	1.86e-06	9.8e-05
ENSG00000237380.6	HOXD-AS2	3	9	2.597	1.377	6.44e-09	1.37e-07	ENSG00000260239.1	RP11-274H24.1	1	2	1.835	0.876	0.000518311	0.00771223
ENSG00000200312.1	RN7SKP255	2	6	2.597	1.377	6.62e-15	5.08e-13	ENSG00000251922.1	RF00397	1	1	1.833	0.874	0.00227503	0.0225567
ENSG00000263394.1	RP11-160E2.19	3	9	2.593	1.375	1.98e-11	7.34e-10	ENSG00000262074.6	SNORD3B-2	3	6	1.833	0.874	0.000273939	0.00470423
ENSG00000283498.1	MIR1244-2	62	160	2.592	1.374	1.95e-61	1.04e-57	ENSG00000262477.1	AC021224.1	0	0	1.831	0.873	0.00427171	0.0347496
ENSG00000240350.2	AC017002.1	5	14	2.589	1.372	1.51e-22	3.91e-20	ENSG00000237989.1	AP001046.5	13	23	1.818	0.863	1.25e-07	9.65e-06
ENSG00000248927.1	CTD-2334D19.1	2	6	2.578	1.366	5.66e-15	4.5e-13	ENSG00000274494.1	MIR6832	0	1	1.819	0.863	0.0003834	0.00616779
ENSG00000282793.1	RP11-14C10.4	1	1	2.572	1.363	7.5e-08	1.19e-06	ENSG00000259225.6	RP11-1008C21.1	1	3	1.819	0.863	0.00265618	0.0249134
ENSG00000283648.1	RP5-958B11.1	0	1	2.558	1.355	1.92e-06	2.11e-05	ENSG00000271784.1	RP1-28H20.3	1	1	1.817	0.862	0.00070227	0.00959956
ENSG00000257527.1	MIR3179-3	1	2	2.555	1.353	1.55e-11	5.85e-10	ENSG00000279072.1	RP13-580B18.4	3	6	1.815	0.86	2.25e-08	2.52e-06
ENSG00000272321.1	KB-1517D11.4	1	3	2.543	1.346	1.36e-08	2.67e-07	ENSG00000227531.1	RP11-202G18.1	1	3	1.809	0.855	0.000401315	0.00634919
ENSG00000224116.6	AC005027.4	1	2	2.536	1.343	3.81e-05	0.00029332	ENSG00000233108.1	AC006042.7	1	1	1.808	0.854	0.00159325	0.017306
ENSG00000227619.1	RP11-492E3.2	5	13	2.537	1.343	1.52e-17	1.88e-15	ENSG00000227199.1	ST7OT1	3	6	1.806	0.853	1.87e-10	3.55e-08
ENSG00000273443.1	RP11-54O7.18	0	1	2.535	1.342	3.59e-06	3.65e-05	ENSG00000266970.1	RP11-806H10.4	6	11	1.803	0.851	2.29e-06	0.000115195
ENSG00000271858.5	XXcos-LUCA11.4	2	4	2.536	1.342	5.74e-16	5.56e-14	ENSG00000273551.1	RP11-616M22.11	0	1	1.795	0.844	0.00513726	0.0391869
ENSG00000226808.1	RP11-168P8.2	1	2	2.527	1.337	3.23e-08	5.76e-07	ENSG00000260256.1	AP001063.1	0	1	1.794	0.843	0.00464003	0.0365639
ENSG00000250929.2	KB-1639H6.4	0	1	2.524	1.336	0.00018749	0.00117475	ENSG00000250538.5	RP11-92A5.2	6	11	1.794	0.843	0.00118036	0.0136581
ENSG00000269667.2	RP11-542M13.2	4	10	2.513	1.329	1.05e-12	5.43e-11	ENSG00000236618.2	AC100748.2	4	7	1.789	0.84	9.33e-12	2.52e-09
ENSG00000249806.1	RP11-223C24.1	2	4	2.498	1.321	1.18e-10	3.65e-09	ENSG00000248810.1	RP11-362F19.1	1	2	1.787	0.837	0.00255371	0.0242369
ENSG00000234506.5	RP11-274B18.2	3	8	2.499	1.321	4.28e-10	1.16e-08	ENSG00000248996.1	RP11-1334A24.6	7	13	1.784	0.835	8.02e-08	6.69e-06
ENSG00000245928.2	RP11-630D6.5	1	3	2.482	1.311	1.32e-08	2.61e-07	ENSG00000250274.1	CTB-114C7.4	1	3	1.782	0.833	0.000641631	0.00894966
ENSG00000229271.1	AC091493.2	0	1	2.467	1.303	0.00031565	0.00183537	ENSG00000269246.1	CTC-246B18.10	1	1	1.777	0.83	0.000588557	0.00840374
ENSG00000277199.1	CH17-125A10.2	1	2	2.46	1.299	7.79e-06	7.24e-05	ENSG00000241990.5	RP6-109B7.3	18	31	1.778	0.83	4.5e-20	3.55e-17
ENSG00000268568.1	AC007228.9	5	13	2.455	1.296	1.24e-28	8.29e-26	ENSG00000268707.1	RP11-247A12.7	1	2	1.766	0.82	0.00046177	0.00708693
ENSG00000280018.3	CH507-154B10.2	3	9	2.451	1.293	8.68e-23	2.31e-20	ENSG00000249790.2	RP11-20D14.6	5	9	1.759	0.815	0.000260696	0.00456864
ENSG00000258082.1	RP11-443B7.3	1	2	2.448	1.291	3.08e-07	4.2e-06	ENSG00000237310.1	GS1-124K5.4	7	13	1.754	0.811	1.45e-13	4.96e-11
ENSG00000136315.4	RP11-84C10.2	0	1	2.443	1.289	1.86e-05	0.00015436	ENSG00000225725.4	FAM66E	0	1	1.753	0.81	0.00300716	0.0271147
ENSG00000272783.1	RP13-1016M1.2	1	4	2.441	1.288	6.52e-11	2.15e-09	ENSG00000199038.1	MIR210	6	10	1.752	0.809	8.56e-08	7.07e-06
ENSG00000264553.1	MIR4257	0	1	2.44	1.287	6.78e-07	8.49e-06	ENSG00000259905.5	PWRN1	2	3	1.75	0.808	0.00192921	0.0199983
ENSG00000267686.1	RP11-795H16.3	2	5	2.439	1.286	8.39e-20	1.42e-17	ENSG00000258940.2	RP11-407N17.5	8	14	1.748	0.805	6.21e-13	1.87e-10
ENSG00000233818.1	AP000695.4	0	1	2.433	1.283	5.42e-05	0.00039637	ENSG00000230499.1	AC108463.1	0	1	1.744	0.803	0.0043467	0.0351161
ENSG00000243870.3	RN7SL236P	0	1	2.423	1.277	1.15e-05	0.00010198	ENSG00000267015.1	RP11-800A18.4	1	2	1.744	0.803	0.00655324	0.0462852
ENSG00000223806.7	NCRNA00114	8	21	2.417	1.273	6.18e-15	4.78e-13	ENSG00000227017.1	AC007036.6	2	4	1.743	0.802	1.65e-06	8.78e-05
ENSG00000282849.1	RP11-121P12.1	0	1	2.415	1.272	0.00012679	0.00083719	ENSG00000269186.1	RP11-805I24.2	7	12	1.734	0.794	4.36e-09	5.89e-07
ENSG00000248810.1	RP11-362F19.1	1	4	2.411	1.27	8.94e-09	1.86e-07	ENSG00000235576.1	AC092580.4	20	34	1.727	0.788	4.55e-11	1.04e-08
ENSG00000260877.2	RP11-211G23.2	2	5	2.402	1.264	7.98e-08	1.26e-06	ENSG00000245928.2	RP11-630D6.5	1	1	1.723	0.785	0.00381846	0.0321403
ENSG00000262074.6	SNORD3B-2	2	5	2.387	1.255	1.27e-05	0.00011114	ENSG00000231424.2	RP1-45C12.1	1	1	1.71	0.774	0.00287846	0.0263247
ENSG00000281186.1	LINC00706	0	1	2.381	1.251	0.0015535	0.00696074	ENSG00000274383.1	CTD-2017F17.2	1	1	1.707	0.772	0.000389304	0.00621424
ENSG00000236915.1	RP4-651E10.4	1	2	2.375	1.248	5.05e-06	4.94e-05	ENSG00000225411.2	RP11-764K9.1	1	2	1.706	0.771	0.000205885	0.0038517
ENSG00000246430.6	RP11-16M8.2	1	3	2.367	1.243	2.97e-07	4.07e-06	ENSG00000253417.5	RP11-109J4.1	1	2	1.704	0.769	0.00189899	0.0197649
ENSG00000235049.1	RP5-1096D14.2	1	3	2.365	1.242	0.00059588	0.00315047	ENSG00000260552.1	RP11-49I11.1	2	4	1.699	0.765	4.4e-07	2.97e-05
ENSG00000242795.2	RP11-3K16.2	1	1	2.357	1.237	6.33e-05	0.00045433	ENSG00000232774.7	RP11-47I22.3	3	6	1.698	0.764	1.55e-06	8.35e-05
ENSG00000255198.4	SNHG9	23	54	2.344	1.229	8.91e-39	9.5e-36	ENSG00000230149.2	RP3-508I15.19	4	7	1.697	0.763	2.83e-08	2.96e-06
ENSG00000172965.15	AC068491.1	87	204	2.34	1.227	2.08e-25	8.53e-23	ENSG00000224397.5	LINC01272	34	57	1.688	0.756	3.48e-05	0.000970612
ENSG00000232821.1	AC003986.6	0	1	2.335	1.224	0.00020161	0.00125073	ENSG00000255867.1	RP11-820K3.5	5	8	1.689	0.756	3.46e-10	6.22e-08
ENSG00000282961.1	PRNCR1	5	11	2.331	1.221	5.48e-34	4.87e-31	ENSG00000237686.6	RP5-1120P11.1	3	5	1.688	0.755	0.00024694	0.0044101
ENSG00000224272.2	AC114730.3	11	26	2.321	1.214	1.27e-05	0.00011089	ENSG00000227260.1	AC116035.1	1	2	1.68	0.749	0.000252237	0.00447393
ENSG00000258521.1	RP11-638I2.9	10	23	2.32	1.214	9.5e-13	5.02e-11	ENSG00000272839.1	RP11-452C13.1	2	4	1.679	0.748	1.23e-05	0.00043587
ENSG00000278903.3	CH507-145C22.1	1	2	2.313	1.21	8.54e-11	2.72e-09	ENSG00000260876.5	RP11-345M22.1	1	2	1.677	0.746	0.00184962	0.0194468
ENSG00000253300.1	RP11-108E14.1	0	1	2.301	1.202	0.00083556	0.00417851	ENSG00000264553.1	MIR4257	1	1	1.676	0.745	0.00444325	0.0355321
ENSG00000237927.1	RP3-393E18.2	2	6	2.281	1.19	8.8e-08	1.38e-06	ENSG00000272293.1	RP11-91J19.3	1	2	1.672	0.742	9.44e-05	0.00215609
ENSG00000176912.3	RP11-806L2.3	6	14	2.279	1.188	8.13e-19	1.17e-16	ENSG00000272321.1	KB-1517D11.4	1	2	1.671	0.74	0.00476789	0.0372772
ENSG00000276107.1	CTD-2033D15.2	1	3	2.264	1.179	1.26e-06	1.47e-05	ENSG00000263590.2	RP11-403I13.7	1	1	1.668	0.738	0.00188754	0.0197057
ENSG00000266970.1	RP11-806H10.4	7	17	2.246	1.168	3.83e-11	1.32e-09	ENSG00000199102.1	MIR302C	0	1	1.665	0.736	0.00607016	0.0439673
ENSG00000225953.2	SATB2-AS1	33	73	2.242	1.165	7.02e-07	8.72e-06	ENSG00000260923.6	AC137934.1	5	8	1.66	0.731	1.6e-08	1.9e-06
ENSG00000260436.1	RP11-20I23.7	1	1	2.241	1.164	4.03e-07	5.34e-06	ENSG00000258791.7	RP11-813I20.3	10	17	1.66	0.731	0.000456127	0.00704709
ENSG00000261618.1	RP11-79H23.3	16	37	2.234	1.16	4.32e-13	2.39e-11	ENSG00000223806.7	NCRNA00114	9	15	1.659	0.73	2.41e-05	0.000728936
ENSG00000276759.2	RP11-80I3.1	0	1	2.234	1.159	0.00011367	0.00076045	ENSG00000282033.1	RP11-506F3.1	1	1	1.644	0.717	0.00554149	0.0412873
ENSG00000272821.1	CTA-384D8.36	63	141	2.231	1.158	6.26e-19	9.14e-17	ENSG00000172965.15	AC068491.1	65	106	1.642	0.716	1.39e-09	2.27e-07
ENSG00000264175.1	MIR3189	0	1	2.225	1.154	0.00048674	0.00264824	ENSG00000204709.4	C6orf100	1	2	1.641	0.715	0.00484878	0.0374885
ENSG00000214049.7	UCA1	5	12	2.221	1.151	1.51e-07	2.22e-06	ENSG00000265415.1	CTD-2510F5.4	15	24	1.639	0.712	1.57e-09	2.51e-07
ENSG00000267593.1	RP11-108P20.4	1	1	2.209	1.144	6.99e-06	6.58e-05	ENSG00000146666.5	AC019066.3	3	5	1.637	0.711	0.000372627	0.00603503
ENSG00000233108.1	AC006042.7	1	2	2.2	1.137	5.71e-08	9.42e-07	ENSG00000214708.4	AC090616.2	4	6	1.637	0.711	1.03e-07	8.16e-06
ENSG00000225411.2	RP11-764K9.1	2	4	2.199	1.137	3.09e-10	8.84e-09	ENSG00000272247.1	RP11-379F4.9	1	1	1.637	0.711	0.005945	0.0434413
ENSG00000227531.1	RP11-202G18.1	3	6	2.186	1.128	2.59e-10	7.51e-09	ENSG00000260436.1	RP11-20I23.7	0	1	1.635	0.709	0.00356567	0.0306158
ENSG00000248538.6	RP11-10A14.5	1	2	2.184	1.127	0.00026886	0.00160981	ENSG00000277991.4	CH507-338C24.1	1	2	1.63	0.705	0.00242306	0.0234351
ENSG00000259884.1	RP11-1100L3.8	2	4	2.182	1.126	0.00013015	0.00085778	ENSG00000281756.1	C2-AS1	3	5	1.629	0.704	0.00035507	0.00581498
ENSG00000184809.12	B3GALT5-AS1	28	60	2.177	1.123	4.89e-05	0.00036163	ENSG00000285492.1	RP1-111C20.3	1	2	1.629	0.704	0.00374632	0.0316109
ENSG00000274029.1	RP11-340F14.6	1	3	2.174	1.121	9.09e-09	1.88e-07	ENSG00000237807.3	RP11-400K9.4	20	33	1.626	0.701	1.23e-06	6.94e-05
ENSG00000263979.1	MIR4672	0	1	2.163	1.113	0.00374871	0.0144946	ENSG00000251179.1	RP11-893F2.9	5	8	1.619	0.695	3.73e-05	0.00102534
ENSG00000207392.1	SNORA20	0	0	2.16	1.111	0.00020293	0.00125814	ENSG00000256940.1	RP11-783K16.5	1	2	1.617	0.693	8.71e-05	0.00202581
ENSG00000273821.1	RP5-963E22.6	1	2	2.158	1.11	1.47e-08	2.84e-07	ENSG00000284999.1	RP11-114N1.1	1	2	1.615	0.692	0.000565215	0.00819601
ENSG00000265185.5	SNORD3B-1	2	5	2.158	1.11	0.00038314	0.00216524	ENSG00000237372.2	RP11-316P17.2	4	6	1.611	0.688	1.05e-05	0.000384576
ENSG00000248545.2	RP11-302F12.3	0	0	2.155	1.108	0.00065147	0.00339221	ENSG00000273186.1	RP11-339B21.10	1	2	1.608	0.685	0.000143571	0.0029379
ENSG00000236708.1	AC073316.1	3	7	2.15	1.104	1.1e-07	1.69e-06	ENSG00000270412.1	RP11-92C4.6	1	1	1.607	0.684	0.00404664	0.0334641
ENSG00000230709.1	AC104024.1	3	6	2.15	1.104	9.87e-12	3.86e-10	ENSG00000272173.1	U47924.31	2	3	1.604	0.681	5.86e-05	0.00148791
ENSG00000253374.5	RP11-257P3.3	0	1	2.136	1.095	8.52e-05	0.00058959	ENSG00000258476.5	RP11-76E17.3	2	3	1.601	0.679	0.00290258	0.0263805
ENSG00000200345.2	RNU6-485P	0	1	2.121	1.085	2.18e-06	2.36e-05	ENSG00000232710.1	RP4-669P10.16	1	2	1.601	0.679	0.000266216	0.00462584
ENSG00000260328.1	RP11-416I2.1	1	1	2.121	1.085	1.28e-05	0.00011162	ENSG00000264781.1	MIR4537	80	128	1.599	0.678	8.43e-07	5.11e-05
ENSG00000258476.5	RP11-76E17.3	2	4	2.116	1.081	7.92e-11	2.57e-09	ENSG00000264349.1	MIR4258	1	2	1.595	0.673	0.00314397	0.0281175
ENSG00000237803.5	NCRNA00211	1	2	2.115	1.08	7.32e-05	0.00051532	ENSG00000250548.6	RP11-47I22.2	2	4	1.592	0.671	0.00248952	0.0238306
ENSG00000223662.1	AF165138.6	0	1	2.113	1.079	0.00051881	0.00279849	ENSG00000245970.2	KB-1208A12.3	8	12	1.59	0.669	5.32e-11	1.19e-08
ENSG00000259182.5	RP11-424I19.2	2	3	2.11	1.077	2.3e-07	3.21e-06	ENSG00000256948.1	RP11-598F7.3	3	5	1.583	0.663	0.00341903	0.0297554
ENSG00000230647.1	AC022816.2	1	2	2.107	1.075	0.00058366	0.00309352	ENSG00000228697.2	RP5-968D22.3	2	3	1.583	0.663	0.00197466	0.0203459
ENSG00000239467.5	AC007405.6	3	7	2.104	1.073	9.76e-15	7.07e-13	ENSG00000283839.1	RP11-363K21.1	2	4	1.583	0.662	0.000458809	0.00706124
ENSG00000248464.1	RP11-473L15.2	0	1	2.103	1.072	4.53e-05	0.00033715	ENSG00000267532.5	MIR497HG	3	5	1.58	0.66	2.05e-06	0.000105275
ENSG00000267532.5	MIR497HG	3	6	2.097	1.068	5.56e-17	6.24e-15	ENSG00000204802.3	RP11-111F5.4	2	3	1.579	0.659	2.03e-05	0.000635724
ENSG00000221949.5	C12orf61	8	17	2.088	1.062	9.32e-17	1e-14	ENSG00000267394.1	CTB-175E5.7	7	11	1.575	0.655	1.99e-11	4.86e-09
ENSG00000259937.2	RP11-438D14.2	0	1	2.085	1.06	0.00055605	0.00296632	ENSG00000258175.1	RP11-412H8.2	2	4	1.572	0.652	0.00319172	0.0283594
ENSG00000258777.1	RP11-618G20.4	1	1	2.081	1.058	0.00010352	0.00070043	ENSG00000232806.1	AP001610.9	26	41	1.566	0.647	6.01e-07	3.85e-05
ENSG00000270120.1	RP11-327F22.6	1	3	2.078	1.055	2.64e-06	2.81e-05	ENSG00000204876.4	AC021218.2	62	96	1.555	0.637	0.00316471	0.0282373
ENSG00000234426.1	RP11-459O1.2	0	0	2.077	1.054	0.00164919	0.00731877	ENSG00000258867.5	RP11-300J18.3	3	4	1.555	0.637	0.000116628	0.00254941
ENSG00000255007.1	CTD-2589M5.4	3	7	2.075	1.053	2.45e-09	5.72e-08	ENSG00000261783.1	RP11-252K23.2	3	5	1.55	0.633	0.000282233	0.0048144
ENSG00000204709.4	C6orf100	1	2	2.072	1.051	5.93e-06	5.66e-05	ENSG00000268836.1	LA16c-OS12.2	2	3	1.549	0.632	1.65e-05	0.000545489
ENSG00000229950.1	RP1-290I10.6	2	4	2.071	1.05	1.02e-09	2.59e-08	ENSG00000272269.1	RP11-500C11.3	6	9	1.549	0.632	1.43e-07	1.08e-05
ENSG00000258919.1	RP11-1029J19.4	4	8	2.066	1.047	2.3e-08	4.19e-07	ENSG00000255007.1	CTD-2589M5.4	5	8	1.549	0.631	8.79e-06	0.000336117
ENSG00000248468.1	RP11-517B11.4	0	0	2.066	1.047	0.00090765	0.00447284	ENSG00000280109.3	PLAC4	9	14	1.547	0.63	0.00068228	0.00938891
ENSG00000275620.1	RP11-261N11.14	1	1	2.06	1.043	0.00018223	0.00114582	ENSG00000272277.1	RP1-40E16.12	6	9	1.548	0.63	5.58e-08	5.15e-06
ENSG00000253163.1	RP11-443C10.1	1	1	2.06	1.043	3.95e-05	0.0003029	ENSG00000262198.1	RP11-124N19.3	2	3	1.546	0.628	0.00098079	0.0121732
ENSG00000261123.1	RP11-304L19.3	15	31	2.059	1.042	2.03e-19	3.14e-17	ENSG00000261600.1	RP11-575H3.1	4	6	1.545	0.628	3.16e-06	0.000147879
ENSG00000250986.1	AC141928.1	3	6	2.057	1.041	2.2e-07	3.09e-06	ENSG00000233178.7	RP11-88I18.2	5	8	1.545	0.628	2.01e-08	2.29e-06
ENSG00000264049.1	MIR4737	2	5	2.058	1.041	1.17e-13	7e-12	ENSG00000272017.1	RP1-199J3.7	1	1	1.545	0.627	0.0015954	0.017308
ENSG00000264071.2	RN7SL531P	0	1	2.053	1.038	4.22e-05	0.00031901	ENSG00000204261.8	XXbac-BPG246D15.8	100	154	1.542	0.625	4e-14	1.52e-11
ENSG00000272620.1	AFAP1-AS1	28	57	2.051	1.036	7.1e-05	0.000502	ENSG00000270074.1	RP11-351I21.11	3	4	1.542	0.624	0.000136653	0.00285825
ENSG00000238266.1	RP11-799O21.1	2	4	2.045	1.032	1.88e-08	3.52e-07	ENSG00000182165.17	TP53TG1	27	42	1.538	0.621	2.34e-10	4.29e-08
ENSG00000228353.1	RP11-184A2.2	0	1	2.043	1.031	0.0105772	0.034077	ENSG00000231133.6	HAR1B	1	2	1.537	0.62	0.00534264	0.0401855
ENSG00000264585.1	MIR4449	0	1	2.042	1.03	5.34e-05	0.00039118	ENSG00000237512.6	RP11-790G19.2	4	6	1.537	0.62	0.000536076	0.0079043
ENSG00000234956.6	RP11-356I2.1	0	1	2.04	1.029	0.00039558	0.00222373	ENSG00000202337.1	RNU6-8	3	4	1.536	0.619	2.27e-05	0.000702889
ENSG00000273301.1	RP11-314B1.2	1	2	2.034	1.024	2.66e-05	0.00021053	ENSG00000152931.7	PART1	4	6	1.534	0.618	3.04e-05	0.000881625
ENSG00000231437.3	RP11-88H9.2	9	17	2.033	1.024	2.07e-12	9.76e-11	ENSG00000278267.1	MIR6859-1	5	8	1.532	0.616	3.97e-06	0.000176
ENSG00000248996.1	RP11-1334A24.6	14	29	2.027	1.019	2.8e-11	9.96e-10	ENSG00000272502.1	RP11-713M15.2	4	7	1.533	0.616	1.43e-05	0.000481621
ENSG00000146666.5	AC019066.3	4	8	2.025	1.018	7.55e-08	1.2e-06	ENSG00000264885.1	RP11-815I9.4	29	44	1.53	0.614	3.1e-15	1.32e-12
ENSG00000241479.1	RP11-641D5.2	0	0	2.025	1.018	0.0005577	0.00297363	ENSG00000199753.1	SNORD104	21	31	1.526	0.61	7.65e-10	1.33e-07
ENSG00000282925.1	CTD-2195M15.4	0	0	2.024	1.017	0.00087892	0.00435538	ENSG00000273445.1	RP11-1399P15.1	9	14	1.525	0.609	1.92e-06	0.000100409
ENSG00000224132.2	AC112715.2	0	1	2.023	1.016	0.00063337	0.00331307	ENSG00000231233.1	RP11-127L20.6	2	3	1.525	0.608	0.0019926	0.020493
ENSG00000237567.1	RP3-359N14.2	0	0	2.017	1.012	0.00062186	0.00327482	ENSG00000259230.1	CTD-2555C10.3	11	17	1.523	0.607	0.00182674	0.0192474
ENSG00000249679.1	RP11-279O9.4	1	1	2.012	1.009	1.5e-06	1.71e-05	ENSG00000267653.1	RP1-193H18.3	1	2	1.522	0.606	0.000788471	0.0104276
ENSG00000257671.1	RP3-416H24.1	0	1	2.012	1.009	0.00249928	0.0103094	ENSG00000272769.1	RP11-725P16.2	1	2	1.52	0.604	0.00520663	0.0395166
ENSG00000281406.1	BLACAT1	7	15	2.01	1.007	9.38e-15	6.9e-13	ENSG00000237980.1	RP11-338C15.3	2	2	1.519	0.603	0.00249637	0.0238596
ENSG00000232806.1	AP001610.9	3	6	2.007	1.005	2.72e-06	2.88e-05	ENSG00000260121.1	RP5-1142A6.9	5	7	1.519	0.603	2.83e-06	0.000137269
ENSG00000256084.1	RP11-134N1.2	1	3	2.005	1.004	1.77e-09	4.25e-08	ENSG00000229228.1	RP11-17H4.2	7	11	1.517	0.601	7.4e-05	0.00178394
ENSG00000273174.1	RP11-434H6.6	3	7	2.005	1.003	8.07e-14	5.02e-12	ENSG00000273821.1	RP5-963E22.6	1	2	1.516	0.6	0.00234942	0.023027
ENSG00000230606.10	AC159540.1	22	44	2.002	1.001	3.8e-21	7.96e-19	ENSG00000201428.1	RN7SKP71	4	7	1.513	0.598	0.00108748	0.0129462
ENSG00000237613.2	FAM138A	0	1	2.002	1.001	0.0004693	0.00257237	ENSG00000258521.1	RP11-638I2.9	8	13	1.513	0.598	0.000479724	0.00729464
ENSG00000265415.1	CTD-2510F5.4	11	22	1.994	0.996	1.27e-25	5.4e-23	ENSG00000253043.1	RNU7-181P	1	2	1.513	0.597	0.00636361	0.0453054
ENSG00000248458.2	RP4-598P13.1	0	1	1.992	0.994	0.00082615	0.00414008	ENSG00000282393.1	CTD-3113P16.11	4	6	1.512	0.596	8.43e-06	0.000324787
ENSG00000250971.1	RP11-696F12.1	1	2	1.99	0.993	0.014938	0.0450887	ENSG00000253522.6	MIR3142HG	56	85	1.505	0.59	2.31e-06	0.000115525
ENSG00000236081.1	AC074389.9	2	4	1.989	0.992	2.03e-07	2.89e-06	ENSG00000212283.1	SNORD89	1	2	1.504	0.588	0.00248556	0.0238149
ENSG00000252103.1	RNU6-917P	0	1	1.987	0.991	0.00046807	0.00256764	ENSG00000271200.1	RP11-430G17.3	1	2	1.502	0.587	0.00234791	0.023027
ENSG00000237512.6	RP11-790G19.2	1	3	1.988	0.991	6.74e-07	8.46e-06	ENSG00000272821.1	CTA-384D8.36	52	78	1.499	0.584	1.15e-06	6.56e-05
ENSG00000225421.2	AC019330.1	2	5	1.985	0.989	0.0079296	0.0269475	ENSG00000233461.5	RP11-295G20.2	56	83	1.499	0.584	1.86e-12	5.46e-10
ENSG00000274723.1	RP11-618L22.1	1	1	1.983	0.988	2.2e-05	0.00017925	ENSG00000282851.2	BISPR	44	66	1.495	0.58	1.01e-08	1.26e-06
ENSG00000249096.6	RP11-290F5.1	88	175	1.982	0.987	1.71e-15	1.46e-13	ENSG00000267201.1	AC005624.2	1	2	1.493	0.578	0.00436766	0.0352022
ENSG00000251632.1	RP11-714L20.1	1	1	1.978	0.984	0.00022633	0.00138396	ENSG00000268833.1	AC011513.4	2	3	1.493	0.578	0.00192551	0.0199801
ENSG00000272944.1	CTD-2308L22.1	2	3	1.975	0.982	6.5e-07	8.18e-06	ENSG00000275719.1	CTB-147N14.6	5	8	1.492	0.577	1.1e-05	0.000398394
ENSG00000254287.1	RP11-44K6.4	6	12	1.975	0.982	1.1e-07	1.68e-06	ENSG00000272669.1	RP3-508I15.21	58	86	1.491	0.576	6.71e-11	1.38e-08
ENSG00000254539.1	RP4-791M13.3	1	2	1.974	0.981	2.46e-07	3.42e-06	ENSG00000241657.1	TRBV11-2	6	9	1.491	0.576	0.000278612	0.00476851
ENSG00000264229.1	RNU4ATAC	0	1	1.97	0.978	0.00061162	0.00322566	ENSG00000258733.5	CTD-2341M24.1	7	10	1.489	0.575	1.95e-06	0.000101014
ENSG00000250899.3	RP11-253E3.3	27	54	1.963	0.973	5.2e-17	5.89e-15	ENSG00000265612.1	MIR4539	44	65	1.487	0.572	6.29e-05	0.00157362
ENSG00000237372.2	RP11-316P17.2	6	11	1.963	0.973	1.82e-13	1.06e-11	ENSG00000264024.2	MIR4507	2	3	1.486	0.571	0.00272267	0.0253523
ENSG00000254810.1	RP11-672A2.4	3	7	1.958	0.969	4.55e-13	2.5e-11	ENSG00000238363.1	SNORA13	1	2	1.481	0.567	0.00103309	0.0124897
ENSG00000274021.1	RP11-823E8.3	1	3	1.95	0.964	5.63e-08	9.3e-07	ENSG00000228661.1	AC090587.5	2	4	1.473	0.559	7.77e-05	0.00184572
ENSG00000227683.1	RP11-445N18.5	0	1	1.948	0.962	0.013304	0.0410158	ENSG00000269176.2	RP11-727F15.12	2	3	1.473	0.559	0.000603532	0.00856982
ENSG00000260923.6	AC137934.1	4	9	1.946	0.96	9.88e-15	7.07e-13	ENSG00000226453.1	RP11-379B8.1	5	7	1.472	0.558	0.0002632	0.00458898
ENSG00000277052.1	MIR6763	0	1	1.941	0.957	0.00179199	0.00786088	ENSG00000233030.2	RP11-196G18.3	2	3	1.469	0.555	0.00484638	0.0374885
ENSG00000275719.1	CTB-147N14.6	2	4	1.937	0.953	1.3e-10	4e-09	ENSG00000277324.1	RP11-850A17.1	1	1	1.468	0.554	0.00560355	0.0415986
ENSG00000237686.6	RP5-1120P11.1	2	4	1.935	0.953	2.68e-08	4.82e-07	ENSG00000272620.1	AFAP1-AS1	4	6	1.464	0.55	0.000506257	0.00757969
ENSG00000234380.1	AP000330.8	5	9	1.935	0.952	9.64e-12	3.78e-10	ENSG00000253796.1	RP11-1084E5.1	2	3	1.464	0.55	0.00565292	0.0419037
ENSG00000233559.1	AC016831.7	10	20	1.933	0.951	4.46e-09	9.9e-08	ENSG00000281406.1	BLACAT1	4	6	1.463	0.549	0.000778625	0.0103746
ENSG00000227199.1	ST7OT1	3	6	1.934	0.951	3.34e-12	1.48e-10	ENSG00000271590.1	RP11-181E10.3	3	4	1.46	0.546	0.00393489	0.0328238
ENSG00000261222.2	CTD-2006K23.1	6	11	1.932	0.95	3.84e-08	6.65e-07	ENSG00000226780.1	RP11-38J22.3	1	2	1.454	0.54	0.00483466	0.0374641
ENSG00000263934.4	SNORD3A	5	11	1.932	0.95	3.6e-07	4.84e-06	ENSG00000272172.1	RP13-582O9.7	5	8	1.453	0.539	3.04e-05	0.000881592
ENSG00000227017.1	AC007036.6	2	4	1.93	0.949	1.02e-10	3.2e-09	ENSG00000261596.2	CTB-31N19.3	6	8	1.452	0.538	0.00011168	0.00246756
ENSG00000250258.1	CTC-431G16.2	1	1	1.929	0.948	0.00012232	0.00081224	ENSG00000274029.1	RP11-340F14.6	1	2	1.452	0.538	0.00633848	0.0452837
ENSG00000275215.1	RNA5-8SN4	0	1	1.93	0.948	0.00219991	0.00928735	ENSG00000267034.1	RP11-384O8.1	2	2	1.45	0.536	0.00404755	0.0334641
ENSG00000272711.1	RP11-259N19.1	14	27	1.926	0.945	3.36e-21	7.17e-19	ENSG00000239948.2	RN7SL368P	10	14	1.449	0.535	0.00346971	0.0301198
ENSG00000224174.2	RP4-798A10.4	1	3	1.926	0.945	5.76e-08	9.48e-07	ENSG00000224666.3	RP1-50J22.4	2	3	1.448	0.534	0.0040854	0.0336955
ENSG00000207187.1	SNORA10B	0	1	1.926	0.945	6.58e-05	0.00047	ENSG00000273174.1	RP11-434H6.6	5	8	1.447	0.533	0.00011344	0.00250104
ENSG00000229400.1	RP11-3L21.2	0	0	1.923	0.943	0.00263775	0.010765	ENSG00000265369.3	RP11-17A19.1	3	4	1.442	0.528	0.000169468	0.00330821
ENSG00000271784.1	RP1-28H20.3	0	1	1.916	0.938	0.000213	0.0013168	ENSG00000265206.5	RP5-1171I10.5	172	248	1.441	0.527	0.000253981	0.00448161
ENSG00000272002.1	RP11-557L19.1	0	1	1.916	0.938	2.88e-05	0.00022653	ENSG00000272369.1	RP11-446N19.1	4	6	1.44	0.526	0.000120783	0.00260139
ENSG00000235831.6	AC018816.4	15	29	1.913	0.936	2.25e-16	2.33e-14	ENSG00000261320.1	RP11-297D21.2	6	9	1.438	0.525	6.85e-05	0.00167306
ENSG00000202538.1	RNU4-2	1	1	1.912	0.935	0.0011863	0.00558774	ENSG00000271380.1	RP11-307C12.12	2	2	1.437	0.523	0.00283375	0.0261021
ENSG00000225655.5	RP11-58A12.3	0	1	1.912	0.935	0.00038926	0.00219169	ENSG00000269667.2	RP11-542M13.2	9	13	1.436	0.522	0.00110761	0.0130989
ENSG00000215458.8	AP001053.11	14	26	1.909	0.933	2.17e-12	1.01e-10	ENSG00000177410.12	ZFAS1	105	151	1.435	0.521	1.65e-18	9.97e-16
ENSG00000235531.9	RP11-383H13.1	25	49	1.908	0.932	1.19e-14	8.38e-13	ENSG00000269293.2	RP1-265C24.9	40	58	1.434	0.52	5.77e-14	2.11e-11
ENSG00000261706.1	LINC00165	0	1	1.907	0.931	0.00318057	0.0125994	ENSG00000251259.1	AC004069.2	12	18	1.432	0.519	3.62e-08	3.71e-06
ENSG00000255422.2	AP002954.4	5	9	1.906	0.93	4.55e-09	1e-07	ENSG00000224220.1	AC104699.1	7	10	1.433	0.519	0.000146374	0.00298334
ENSG00000263590.2	RP11-403I13.7	1	2	1.906	0.93	1.67e-08	3.16e-07	ENSG00000225978.3	HAR1A	8	12	1.433	0.519	2.92e-06	0.000138694
ENSG00000248491.5	RP11-125O18.1	1	3	1.899	0.926	0.00120513	0.00565255	ENSG00000271040.1	RP5-933K21.3	1	2	1.432	0.518	0.00400756	0.0332618
ENSG00000260528.4	RP11-356C4.4	14	27	1.9	0.926	1.79e-06	1.98e-05	ENSG00000228150.1	RP11-84A14.4	7	10	1.43	0.516	7.6e-08	6.39e-06
ENSG00000224596.7	RP11-202P11.1	12	23	1.899	0.925	2.71e-12	1.24e-10	ENSG00000233396.7	RP11-458D21.1	11	16	1.426	0.512	5.56e-09	7.31e-07
ENSG00000264964.1	RP11-888D10.3	2	3	1.899	0.925	1e-07	1.55e-06	ENSG00000275966.1	RP11-1055B8.9	12	17	1.425	0.511	6.69e-06	0.000272302
ENSG00000234394.8	RP11-561O23.5	2	3	1.893	0.92	8.11e-05	0.00056434	ENSG00000278869.1	CITF22-49E9.3	8	12	1.422	0.508	0.00125594	0.0143865
ENSG00000226856.5	AC093901.1	1	3	1.889	0.917	0.00033419	0.00192848	ENSG00000257815.5	RP11-611E13.2	14	19	1.422	0.508	8.34e-09	1.05e-06
ENSG00000274002.1	RP11-66N24.6	1	2	1.888	0.917	4.29e-05	0.00032309	ENSG00000245648.1	RP11-277P12.20	21	30	1.42	0.506	5.96e-06	0.00025058
ENSG00000267013.5	CTD-2171N6.1	1	1	1.886	0.915	0.00977948	0.0319707	ENSG00000237248.4	RP11-118B22.2	7	10	1.417	0.503	1.58e-06	8.47e-05
ENSG00000265688.1	MAFG-AS1	20	38	1.886	0.915	7.8e-20	1.34e-17	ENSG00000233308.1	RP11-656G9.3	3	5	1.417	0.503	0.00505305	0.0386885
ENSG00000261270.1	RP11-325K4.3	15	28	1.882	0.912	1.05e-20	2.03e-18	ENSG00000265688.1	MAFG-AS1	23	32	1.413	0.498	2.76e-06	0.00013481
ENSG00000278598.1	MIR6775	0	0	1.878	0.909	0.00394591	0.0151329	ENSG00000273341.1	RP5-899E9.1	6	8	1.413	0.498	0.000226123	0.00412493
ENSG00000225572.1	AC003077.1	0	1	1.876	0.908	0.00284252	0.0114604	ENSG00000221949.5	C12orf61	9	13	1.41	0.495	4.1e-06	0.000181044
ENSG00000207808.1	MIR27A	1	2	1.877	0.908	0.00024575	0.00148316	ENSG00000272906.1	RP11-533E19.7	3	4	1.407	0.493	0.000266968	0.00463106
ENSG00000258745.1	RP11-218E20.5	0	0	1.875	0.907	0.00448076	0.0167424	ENSG00000251301.6	RP11-81H14.2	35	49	1.407	0.493	7.5e-06	0.000296875
ENSG00000231574.5	RP11-91K9.1	1	1	1.875	0.907	0.00029513	0.00173884	ENSG00000212607.1	SNORA3B	4	6	1.407	0.493	0.000187614	0.00359517
ENSG00000257718.1	RP11-396F22.1	3	5	1.873	0.905	2.45e-10	7.15e-09	ENSG00000240005.5	RP11-293A21.1	3	4	1.403	0.489	0.00285891	0.0262438
ENSG00000222033.1	AC007405.2	9	18	1.869	0.902	7.45e-11	2.44e-09	ENSG00000154537.4	FAM27C	3	5	1.401	0.487	0.000419972	0.00661375
ENSG00000273272.1	CTA-384D8.34	0	0	1.869	0.902	0.00394961	0.0151397	ENSG00000276390.1	RP1-197B17.5	3	4	1.399	0.485	0.00100427	0.0122715
ENSG00000281856.1	RP11-744A16.4	1	2	1.869	0.902	0.00013391	0.00087715	ENSG00000266473.1	RP11-401F2.3	3	4	1.395	0.48	0.00138556	0.0155073
ENSG00000228526.7	MIR34AHG	64	120	1.867	0.901	2.08e-12	9.79e-11	ENSG00000261222.2	CTD-2006K23.1	5	7	1.392	0.477	0.00428007	0.0347696
ENSG00000236469.1	AC007040.8	0	1	1.866	0.9	0.00092536	0.0045391	ENSG00000276116.2	FUT8-AS1	11	15	1.392	0.477	5.23e-05	0.00137236
ENSG00000231106.2	AP000688.8	9	16	1.864	0.898	3.87e-08	6.69e-07	ENSG00000261123.1	RP11-304L19.3	40	55	1.391	0.476	2.27e-07	1.67e-05
ENSG00000246695.7	RP11-877E17.2	20	38	1.863	0.898	1.33e-13	7.79e-12	ENSG00000251584.1	RP11-440I14.3	15	20	1.39	0.475	0.000994439	0.0121991
ENSG00000223298.1	RNY3P8	1	2	1.862	0.897	1.25e-06	1.46e-05	ENSG00000267344.1	CTB-39G8.3	10	14	1.389	0.474	1.19e-05	0.000428316
ENSG00000281756.1	C2-AS1	6	12	1.861	0.896	4.91e-11	1.66e-09	ENSG00000274021.1	RP11-823E8.3	3	4	1.389	0.474	0.00201834	0.0206467
ENSG00000272173.1	U47924.31	1	3	1.86	0.895	8.07e-08	1.27e-06	ENSG00000254802.1	AC022182.3	4	5	1.388	0.473	0.00484725	0.0374885
ENSG00000230836.1	AC104135.4	2	4	1.858	0.894	7.86e-05	0.00054933	ENSG00000266709.1	RP11-214O1.2	9	12	1.385	0.47	0.00124321	0.0142725
ENSG00000259863.1	AC133109.1	19	35	1.857	0.893	5.42e-11	1.82e-09	ENSG00000272717.1	RP11-342I1.2	3	5	1.385	0.469	0.00323795	0.0286415
ENSG00000234546.3	RP3-510D11.2	4	7	1.857	0.893	2.89e-09	6.69e-08	ENSG00000243544.3	RN7SL172P	2	3	1.382	0.467	0.00655993	0.0462852
ENSG00000258404.1	RP11-1029J19.5	2	4	1.855	0.891	1.52e-05	0.00012949	ENSG00000212588.1	SNORA26	4	6	1.382	0.467	0.000256452	0.00450968
ENSG00000224220.1	AC104699.1	7	14	1.854	0.89	1.51e-09	3.71e-08	ENSG00000261416.1	RP11-455F5.5	6	8	1.38	0.464	0.00533388	0.040149
ENSG00000269930.1	RP11-932O9.9	3	6	1.852	0.889	6.17e-11	2.05e-09	ENSG00000227619.1	RP11-492E3.2	11	15	1.379	0.464	5.09e-05	0.00134155
ENSG00000251301.6	RP11-81H14.2	41	76	1.851	0.888	1.04e-12	5.43e-11	ENSG00000254988.1	CTD-2547H18.1	17	23	1.378	0.462	3.92e-06	0.000176
ENSG00000224698.1	RP11-131J3.1	1	2	1.85	0.887	7.61e-05	0.00053417	ENSG00000267737.1	AC061992.2	3	5	1.377	0.461	0.00241115	0.0234083
ENSG00000275441.1	RP11-666O2.2	0	1	1.847	0.885	0.00110729	0.00527856	ENSG00000237352.3	RP4-794H19.4	7	10	1.376	0.461	5.42e-05	0.00140441
ENSG00000277247.1	RP11-785D18.3	1	1	1.847	0.885	0.00080057	0.00403377	ENSG00000275601.1	AC011330.13	10	14	1.374	0.458	9.88e-07	5.86e-05
ENSG00000267174.5	CTC-510F12.4	3	6	1.846	0.884	1.22e-09	3.05e-08	ENSG00000276850.4	CH17-360D5.2	3	4	1.374	0.458	0.00671372	0.0471755
ENSG00000284999.1	RP11-114N1.1	2	3	1.846	0.884	1.2e-06	1.4e-05	ENSG00000261644.2	RP11-327F22.1	18	25	1.373	0.458	0.00028097	0.00480085
ENSG00000232325.4	AC093627.7	0	1	1.844	0.883	0.0086652	0.0289764	ENSG00000261613.2	RP11-20I23.13	8	11	1.373	0.457	0.00338339	0.0295708
ENSG00000254703.2	RP11-744N12.2	9	17	1.845	0.883	3.21e-15	2.65e-13	ENSG00000228863.8	RP11-404F10.2	9	12	1.372	0.457	0.00080363	0.0105734
ENSG00000279998.1	CH507-210P18.1	0	0	1.843	0.882	0.00878838	0.0293331	ENSG00000221643.1	SNORA77	2	3	1.373	0.457	0.00721859	0.0497603
ENSG00000265369.3	RP11-17A19.1	1	1	1.842	0.881	0.00018088	0.00113935	ENSG00000255362.1	RP11-619A14.3	4	5	1.371	0.456	0.0031458	0.0281175
ENSG00000234740.1	RP11-272P10.2	0	0	1.84	0.88	0.00411348	0.0156661	ENSG00000240859.1	AC093627.10	27	37	1.37	0.455	9.1e-06	0.000346949
ENSG00000273186.1	RP11-339B21.10	2	3	1.84	0.88	1.91e-06	2.1e-05	ENSG00000261526.2	CTB-31O20.2	10	14	1.37	0.455	1.47e-08	1.79e-06
ENSG00000261600.1	RP11-575H3.1	3	6	1.84	0.88	2.03e-12	9.68e-11	ENSG00000265666.1	CTD-2267D19.2	26	36	1.37	0.454	8.69e-10	1.48e-07
ENSG00000199753.1	SNORD104	20	37	1.839	0.879	1.98e-24	7.05e-22	ENSG00000232065.1	AC023797.1	3	4	1.368	0.452	0.000778691	0.0103746
ENSG00000230408.3	AC007163.6	0	0	1.838	0.878	0.00845794	0.0284349	ENSG00000267107.6	AC011526.1	29	40	1.367	0.451	2.63e-05	0.000783127
ENSG00000203364.2	RP11-370F5.4	0	1	1.837	0.877	0.00901344	0.0299437	ENSG00000227477.1	RP5-1069P2.4	3	3	1.367	0.451	0.00136897	0.0153721
ENSG00000268095.1	CTC-429C10.2	0	1	1.831	0.873	0.00070394	0.00361425	ENSG00000223799.1	AP000295.7	14	19	1.365	0.449	3.23e-06	0.000150608
ENSG00000273555.1	MIR6812	0	1	1.832	0.873	0.00107042	0.00512801	ENSG00000240889.1	RP4-726N20.2	4	6	1.363	0.446	0.000161059	0.00317533
ENSG00000259974.2	LINC00261	1	1	1.829	0.871	0.00151538	0.00681858	ENSG00000258572.1	RP11-1070N10.3	10	13	1.36	0.444	0.00399261	0.0331904
ENSG00000273320.1	RP11-22N19.2	0	1	1.828	0.87	0.00229665	0.00963474	ENSG00000270426.1	RP11-326I11.5	10	14	1.361	0.444	8.48e-05	0.00197577
ENSG00000276390.1	RP1-197B17.5	2	4	1.826	0.868	3.89e-10	1.08e-08	ENSG00000259134.5	RP11-398J10.1	3	4	1.356	0.439	0.00590797	0.0432632
ENSG00000229791.1	RP11-385E5.5	0	1	1.825	0.868	0.00246746	0.0102173	ENSG00000227542.1	AC092614.2	4	5	1.355	0.438	0.0017839	0.0189893
ENSG00000276704.1	RP11-128N14.4	0	1	1.82	0.864	0.00068182	0.00352104	ENSG00000272468.1	RP1-86C11.7	7	10	1.355	0.438	7.86e-05	0.00185772
ENSG00000274139.1	RP11-14C10.3	2	4	1.821	0.864	9.57e-05	0.00065342	ENSG00000203644.3	RP11-332M2.1	72	98	1.355	0.438	1.92e-12	5.48e-10
ENSG00000242611.2	AC093627.8	11	21	1.818	0.863	2.83e-05	0.00022238	ENSG00000225783.7	MIAT	209	282	1.352	0.436	0.000586647	0.00838815
ENSG00000267365.1	KCNJ2-AS1	8	15	1.817	0.862	8.8e-11	2.79e-09	ENSG00000261270.1	RP11-325K4.3	19	26	1.353	0.436	6.97e-06	0.000282308
ENSG00000233077.1	RP11-290F20.2	1	3	1.814	0.859	5.25e-06	5.09e-05	ENSG00000254703.2	RP11-744N12.2	8	11	1.351	0.434	3.09e-05	0.000890923
ENSG00000226562.3	RP11-255A11.21	2	3	1.813	0.858	1.24e-06	1.45e-05	ENSG00000255237.1	RP13-317D12.3	6	7	1.347	0.43	0.000110627	0.00245486
ENSG00000268833.1	AC011513.4	1	1	1.809	0.855	0.00122274	0.0057165	ENSG00000230533.3	RP11-95M15.1	5	6	1.343	0.426	0.00688006	0.0480398
ENSG00000245008.4	RP11-744N12.3	1	3	1.808	0.855	0.00093334	0.00456983	ENSG00000270761.1	RP11-385F7.1	20	27	1.342	0.424	1.59e-06	8.47e-05
ENSG00000285244.1	RP3-431A14.6	0	1	1.807	0.854	0.00213804	0.00909817	ENSG00000261546.1	CTD-2555A7.3	4	5	1.341	0.423	0.00516723	0.0393569
ENSG00000225498.1	AC002064.5	0	1	1.806	0.853	0.00078783	0.0039817	ENSG00000259834.1	RP11-284N8.3	126	168	1.338	0.42	3.15e-06	0.000147879
ENSG00000250126.1	RP13-884E18.2	0	0	1.806	0.852	0.00297943	0.0119088	ENSG00000228606.2	RP11-574F21.2	6	8	1.336	0.418	0.000459408	0.00706124
ENSG00000212607.1	SNORA3B	3	5	1.805	0.852	2.97e-12	1.34e-10	ENSG00000233038.5	AC011899.9	60	81	1.335	0.417	6.8e-07	4.25e-05
ENSG00000267049.1	AC002398.13	3	6	1.804	0.851	1.9e-12	9.22e-11	ENSG00000234949.2	AC104667.3	8	10	1.334	0.415	0.000557407	0.00812879
ENSG00000277386.1	RP11-141M1.4	1	2	1.804	0.851	0.00013422	0.00087805	ENSG00000266274.2	RN7SL138P	8	11	1.334	0.415	0.000233796	0.00422729
ENSG00000260905.1	RP11-105C19.1	0	1	1.8	0.848	0.00216395	0.00917914	ENSG00000245025.2	RP11-875O11.1	3	4	1.333	0.415	0.00242157	0.0234351
ENSG00000235884.3	RP11-77I22.3	2	3	1.8	0.848	0.00010211	0.0006927	ENSG00000230747.1	AC021188.4	6	8	1.333	0.414	0.000179906	0.00347999
ENSG00000273805.1	RP11-620J15.4	0	1	1.798	0.847	0.00107508	0.00514802	ENSG00000262823.1	RP13-580F15.2	49	65	1.332	0.413	4.95e-06	0.000215778
ENSG00000224959.1	AC017002.2	2	3	1.794	0.843	8.84e-06	8.12e-05	ENSG00000236935.1	AP003774.1	65	87	1.327	0.408	5.19e-05	0.00136502
ENSG00000264885.1	RP11-815I9.4	22	40	1.794	0.843	3.29e-28	1.95e-25	ENSG00000224961.1	RP1-278O22.1	27	36	1.327	0.408	0.000321606	0.00536115
ENSG00000242516.1	LINC00960	39	70	1.793	0.842	0.00012421	0.00082269	ENSG00000233912.1	AC026202.3	9	11	1.326	0.407	0.000138674	0.00287249
ENSG00000225365.1	AC078942.1	1	1	1.792	0.841	0.00097911	0.00475683	ENSG00000253878.5	RP11-347C18.3	8	10	1.324	0.405	0.00404427	0.0334641
ENSG00000267811.1	RP11-727F15.11	0	0	1.792	0.841	0.00382721	0.0147394	ENSG00000226944.1	RP1-120G22.11	7	9	1.323	0.404	0.000816012	0.0106164
ENSG00000272476.1	RP1-191J18.66	5	9	1.79	0.84	6.78e-13	3.67e-11	ENSG00000257433.5	RP1-197B17.3	8	11	1.323	0.404	0.0002236	0.00409347
ENSG00000272430.1	RP11-38L15.8	2	3	1.79	0.84	9.87e-08	1.53e-06	ENSG00000232803.1	RP11-93B14.5	14	19	1.319	0.399	0.000424423	0.00667287
ENSG00000271200.1	RP11-430G17.3	2	3	1.789	0.839	1.01e-07	1.55e-06	ENSG00000247095.2	MIR210HG	270	356	1.317	0.397	2.27e-05	0.000702889
ENSG00000237595.3	RP11-112L6.3	2	3	1.785	0.836	1.87e-05	0.00015453	ENSG00000272288.5	RP11-140K17.3	28	37	1.316	0.396	7.26e-07	4.51e-05
ENSG00000223400.1	AP006748.1	2	4	1.784	0.835	3.5e-06	3.58e-05	ENSG00000205018.2	RP11-830F9.6	9	12	1.313	0.393	7.54e-05	0.00181377
ENSG00000266554.1	RP11-527H14.2	16	28	1.783	0.834	3.74e-08	6.49e-07	ENSG00000234678.1	RP11-465N4.4	24	32	1.312	0.391	4.77e-08	4.61e-06
ENSG00000259772.6	RP11-16E12.2	56	100	1.782	0.833	2.27e-10	6.68e-09	ENSG00000228106.5	RP11-452F19.3	25	33	1.309	0.389	2.84e-06	0.000137269
ENSG00000274565.1	CTD-3035K23.7	9	16	1.778	0.83	1.05e-12	5.43e-11	ENSG00000257221.3	RP11-689B22.2	10	13	1.31	0.389	0.00481549	0.0374003
ENSG00000272823.1	RP11-295M18.6	1	2	1.778	0.83	7.61e-05	0.00053417	ENSG00000272913.1	RP11-440D17.3	17	23	1.309	0.388	2.32e-06	0.000115612
ENSG00000233901.5	RP11-65J3.1	16	30	1.778	0.83	1.77e-14	1.21e-12	ENSG00000268061.5	NAPA-AS1	11	14	1.307	0.387	6.45e-06	0.000267558
ENSG00000203446.2	AC004988.1	2	4	1.776	0.828	7.17e-05	0.00050638	ENSG00000247134.6	RP11-11N9.4	6	8	1.305	0.384	0.000957487	0.0119418
ENSG00000264672.5	RP11-112H10.4	1	2	1.775	0.828	4.2e-07	5.53e-06	ENSG00000226853.2	AC010894.3	3	4	1.304	0.383	0.00387407	0.0324751
ENSG00000272839.1	RP11-452C13.1	4	7	1.775	0.828	9.73e-10	2.47e-08	ENSG00000251580.2	RP11-539L10.3	5	6	1.304	0.383	0.00273707	0.0253887
ENSG00000226380.9	AC058791.1	10	17	1.774	0.827	5.29e-08	8.84e-07	ENSG00000258738.1	RP11-73E17.2	27	36	1.303	0.382	2.89e-08	2.99e-06
ENSG00000259925.1	CTA-363E6.2	3	5	1.774	0.827	0.00170199	0.0075405	ENSG00000253414.2	RP11-150O12.6	9	11	1.301	0.38	0.00062903	0.0088219
ENSG00000249988.1	RP11-669M16.1	0	1	1.774	0.827	0.00349131	0.0136179	ENSG00000272275.1	RP11-791G15.2	5	6	1.301	0.38	0.00282659	0.0260652
ENSG00000224066.1	RP4-622L5.7	2	3	1.774	0.827	3.38e-07	4.58e-06	ENSG00000237753.1	AC079922.3	34	44	1.3	0.378	1.13e-07	8.76e-06
ENSG00000255197.5	RP11-750H9.5	29	51	1.771	0.825	2.84e-11	1.01e-09	ENSG00000284882.1	RP11-118B23.6	7	9	1.3	0.378	0.000807902	0.0105737
ENSG00000203288.3	RP11-98D18.9	4	7	1.767	0.822	3.39e-16	3.41e-14	ENSG00000276529.1	AP001505.10	31	40	1.299	0.377	7.07e-06	0.000285298
ENSG00000267607.1	CTD-2369P2.8	1	1	1.766	0.821	0.00219298	0.00927377	ENSG00000278238.1	RP11-245D16.4	4	6	1.296	0.374	0.00355229	0.0305264
ENSG00000236240.1	RP11-165N12.1	0	0	1.762	0.817	0.0120891	0.0380177	ENSG00000272129.1	RP11-250B2.6	10	13	1.295	0.373	0.000127836	0.00271902
ENSG00000280832.1	ST3GAL4-AS1	29	52	1.762	0.817	3.83e-11	1.32e-09	ENSG00000260179.1	RP5-902P8.12	4	5	1.293	0.371	0.00195057	0.0201992
ENSG00000230499.1	AC108463.1	1	2	1.759	0.815	0.0003772	0.00214303	ENSG00000222033.1	AC007405.2	17	21	1.293	0.37	0.00065727	0.00909357
ENSG00000253348.1	CTC-455F18.1	1	2	1.759	0.815	0.00014323	0.0009263	ENSG00000275413.1	CTC-529I10.1	5	7	1.29	0.368	0.000814628	0.0106119
ENSG00000237074.2	RP11-6J21.2	0	1	1.758	0.814	0.00917783	0.0303443	ENSG00000283696.1	RP11-122G18.12	24	31	1.29	0.367	0.000170402	0.00330863
ENSG00000281721.1	LINC01080	1	1	1.756	0.812	0.0036111	0.0140185	ENSG00000271983.1	RP11-28H5.2	4	6	1.289	0.367	0.00232169	0.0228207
ENSG00000273314.1	RP5-1136G13.2	13	24	1.756	0.812	6.75e-23	1.85e-20	ENSG00000224687.1	RP11-21M7.1	12	15	1.287	0.364	3.66e-05	0.00101507
ENSG00000230479.1	AP000695.6	1	2	1.754	0.811	0.00409473	0.0156062	ENSG00000280206.1	CTB-193M12.5	47	60	1.286	0.362	1.06e-05	0.00038647
ENSG00000237248.4	RP11-118B22.2	9	16	1.753	0.81	1.01e-17	1.3e-15	ENSG00000269910.1	RP11-73M18.10	3	4	1.283	0.36	0.00458999	0.0363371
ENSG00000284882.1	RP11-118B23.6	6	11	1.753	0.81	3.82e-10	1.06e-08	ENSG00000278899.1	RP11-350J20.13	4	5	1.281	0.357	0.00289514	0.0263789
ENSG00000224577.1	AC017048.4	1	2	1.752	0.809	4.44e-05	0.00033269	ENSG00000270504.1	RP11-420L9.5	13	16	1.281	0.357	9.09e-05	0.00208941
ENSG00000233825.1	RP11-135A24.4	1	2	1.752	0.809	3.76e-06	3.81e-05	ENSG00000225285.1	RP4-758J18.10	18	23	1.279	0.356	0.000304896	0.00512425
ENSG00000223799.1	AP000295.7	18	32	1.751	0.808	3.3e-19	5.03e-17	ENSG00000215014.4	RP5-832C2.5	11	14	1.28	0.356	0.000188676	0.00360206
ENSG00000263413.2	MIR4538	25	45	1.751	0.808	4.11e-07	5.43e-06	ENSG00000272345.1	RP1-30M3.5	9	12	1.278	0.354	0.00012401	0.00265417
ENSG00000267519.5	CTD-3252C9.4	126	220	1.75	0.807	6.98e-13	3.76e-11	ENSG00000253210.1	RP11-809O17.1	19	24	1.274	0.349	0.000373252	0.00603561
ENSG00000251273.3	RP11-549K20.1	0	1	1.746	0.804	0.00549881	0.0198845	ENSG00000244459.2	RP11-1398P2.1	20	25	1.273	0.348	5.99e-05	0.00151177
ENSG00000260256.1	AP001063.1	1	1	1.743	0.801	0.00351258	0.0136858	ENSG00000260136.5	CTD-2270L9.4	13	16	1.271	0.346	0.000131335	0.00277173
ENSG00000278921.2	CTC-470E21.2	14	25	1.742	0.801	1.18e-12	6.02e-11	ENSG00000275807.1	RP11-1348G14.8	17	22	1.27	0.345	9.17e-07	5.53e-05
ENSG00000266208.1	CTD-2267D19.3	110	191	1.743	0.801	8.26e-22	1.96e-19	ENSG00000278376.1	RP11-158I9.8	25	31	1.27	0.345	1.33e-05	0.000458296
ENSG00000253549.5	RP11-317J10.2	3	5	1.741	0.8	1.18e-05	0.00010373	ENSG00000283064.1	RP1-221C16.8	7	9	1.267	0.341	0.00361536	0.0308872
ENSG00000258955.1	RP11-1047D15.2	2	4	1.738	0.797	4.02e-07	5.34e-06	ENSG00000248161.5	RP11-499E18.1	8	10	1.267	0.341	0.00401011	0.0332618
ENSG00000237980.1	RP11-338C15.3	3	5	1.738	0.797	2.42e-08	4.38e-07	ENSG00000273680.1	RP11-996F15.6	6	8	1.266	0.341	0.000561467	0.00816476
ENSG00000284734.1	RP4-620F22.3	8	15	1.737	0.796	3.13e-15	2.6e-13	ENSG00000271737.1	CTB-113I20.2	7	9	1.266	0.34	0.0018045	0.0191154
ENSG00000254163.1	CTC-340I23.2	1	1	1.731	0.792	0.00913688	0.0302833	ENSG00000267317.2	CTB-25B13.12	42	53	1.263	0.336	1.23e-05	0.00043587
ENSG00000261453.1	RP11-565N2.1	0	1	1.731	0.792	0.00567174	0.0203785	ENSG00000274565.1	CTD-3035K23.7	9	11	1.261	0.335	0.00628768	0.0450835
ENSG00000227421.1	RP11-476B1.1	0	1	1.73	0.79	0.00281207	0.0113505	ENSG00000270175.1	RP11-793H13.11	12	15	1.261	0.335	0.000159203	0.00316308
ENSG00000269559.2	RP11-629B11.5	1	3	1.729	0.79	9.6e-06	8.72e-05	ENSG00000249096.6	RP11-290F5.1	161	203	1.26	0.333	0.000346915	0.00569963
ENSG00000237576.1	AC097495.2	0	1	1.728	0.789	0.00331134	0.0130255	ENSG00000271843.1	RP11-245J9.5	6	7	1.258	0.332	0.00218104	0.0219216
ENSG00000271590.1	RP11-181E10.3	6	11	1.728	0.789	2.3e-05	0.00018565	ENSG00000237181.1	AC147651.4	15	19	1.257	0.33	0.00357694	0.0306612
ENSG00000226715.2	RP11-411H5.1	3	5	1.728	0.789	0.00262848	0.0107387	ENSG00000275371.1	RP11-455F5.6	11	14	1.257	0.33	0.00625647	0.0449484
ENSG00000229245.2	RP11-542K23.7	1	2	1.727	0.788	0.012127	0.0380697	ENSG00000272711.1	RP11-259N19.1	28	35	1.253	0.325	2.38e-05	0.000721869
ENSG00000272275.1	RP11-791G15.2	4	7	1.726	0.787	8.84e-09	1.84e-07	ENSG00000232300.1	RP11-995C19.3	14	17	1.253	0.325	0.00129459	0.0147468
ENSG00000278044.1	XXbac-B33L19.12	3	5	1.726	0.787	1.41e-05	0.0001216	ENSG00000253200.1	RP11-582J16.5	31	39	1.251	0.323	4.53e-06	0.000198507
ENSG00000284954.1	XXbac-BPG300A18.15	1	2	1.724	0.786	5.69e-05	0.00041373	ENSG00000189419.6	RP11-168G16.1	7	9	1.25	0.322	0.000857486	0.0110439
ENSG00000212283.1	SNORD89	2	3	1.722	0.784	1.94e-06	2.13e-05	ENSG00000260423.1	RP13-735L24.1	7	9	1.25	0.322	0.00481236	0.0374003
ENSG00000273796.1	LL21NC02-21A1.1	7	12	1.72	0.783	1.26e-10	3.89e-09	ENSG00000254614.2	AP003068.23	70	88	1.248	0.319	0.000550765	0.00805484
ENSG00000266402.3	RP11-329L6.2	1	2	1.72	0.782	1.77e-05	0.00014731	ENSG00000235529.1	AC012305.1	20	25	1.247	0.318	0.000786998	0.0104242
ENSG00000223720.2	RP5-1024N4.2	0	0	1.719	0.781	0.014608	0.0442682	ENSG00000226465.1	RP13-401N8.1	6	7	1.246	0.318	0.00617552	0.0443979
ENSG00000280109.3	PLAC4	8	14	1.715	0.778	6.45e-07	8.13e-06	ENSG00000261840.2	RP11-146F11.1	12	14	1.244	0.315	8.1e-05	0.00190373
ENSG00000245970.2	KB-1208A12.3	8	13	1.713	0.777	1.4e-19	2.26e-17	ENSG00000255320.1	RP11-755F10.1	9	11	1.243	0.314	0.0023935	0.0233031
ENSG00000248165.1	RP11-44F21.2	0	1	1.711	0.775	0.0141698	0.0432106	ENSG00000249007.1	RP11-510N19.5	19	24	1.241	0.312	0.00241993	0.0234351
ENSG00000248964.6	RP11-94H18.1	0	1	1.709	0.774	0.00722729	0.0249101	ENSG00000270006.2	RP11-178L8.7	10	12	1.241	0.311	0.0045388	0.0361937
ENSG00000229664.1	RP11-536K7.5	2	3	1.708	0.773	9.06e-05	0.00062265	ENSG00000260018.1	RP11-505K9.1	11	14	1.238	0.308	0.00185338	0.0194468
ENSG00000244300.2	RP11-475N22.4	15	26	1.708	0.772	2.8e-13	1.57e-11	ENSG00000272767.1	JMJD1C-AS1	9	11	1.237	0.307	0.00405963	0.0335369
ENSG00000272269.1	RP11-500C11.3	7	13	1.708	0.772	6.62e-11	2.18e-09	ENSG00000270696.1	RP11-342K6.1	76	95	1.237	0.306	2.25e-07	1.67e-05
ENSG00000226853.2	AC010894.3	3	6	1.704	0.769	2.63e-09	6.11e-08	ENSG00000260083.1	RP11-1072A3.2	8	10	1.236	0.305	0.00128255	0.0146259
ENSG00000236039.2	AC017060.1	6	10	1.705	0.769	1.71e-05	0.00014307	ENSG00000273014.1	RP11-225B17.2	19	23	1.234	0.303	8.36e-05	0.00195569
ENSG00000254545.1	RP11-84A19.3	0	0	1.702	0.767	0.0133996	0.0412628	ENSG00000272449.2	RP3-395M20.12	93	115	1.233	0.303	7.27e-06	0.000290155
ENSG00000267834.1	RP11-167N5.5	6	11	1.697	0.763	3.35e-12	1.48e-10	ENSG00000261971.6	RP11-473M20.7	137	168	1.233	0.302	0.000321591	0.00536115
ENSG00000279072.1	RP13-580B18.4	5	9	1.697	0.763	8.23e-09	1.72e-07	ENSG00000244733.5	RP11-506M13.3	16	20	1.232	0.301	0.000780042	0.0103746
ENSG00000234076.1	RP11-297K7.2	0	1	1.695	0.762	0.00605285	0.0215303	ENSG00000255517.6	CTD-3074O7.5	19	24	1.231	0.299	0.000138693	0.00287249
ENSG00000250519.6	RP11-680H20.2	1	1	1.696	0.762	0.00568594	0.0204226	ENSG00000261889.1	RP11-473M20.16	7	8	1.228	0.296	0.00615116	0.044292
ENSG00000200488.1	RN7SKP203	7	12	1.695	0.761	4.66e-07	6.1e-06	ENSG00000273061.1	RP11-6J24.6	7	9	1.228	0.296	0.00245151	0.0236211
ENSG00000278546.1	RP1-41C23.4	1	1	1.695	0.761	0.00166183	0.00737178	ENSG00000272264.1	RP11-92K15.3	23	29	1.226	0.294	0.000727841	0.00988322
ENSG00000266680.1	RP5-1148A21.3	13	22	1.693	0.76	5.35e-10	1.44e-08	ENSG00000230082.1	AC018809.6	10	12	1.225	0.293	0.00146239	0.0162608
ENSG00000248161.5	RP11-499E18.1	3	6	1.692	0.759	3.68e-09	8.33e-08	ENSG00000275580.1	RP11-295H24.4	6	8	1.226	0.293	0.00489109	0.0377302
ENSG00000232803.1	RP11-93B14.5	15	25	1.692	0.759	1.01e-11	3.94e-10	ENSG00000257084.1	U47924.27	55	67	1.223	0.29	0.00022874	0.00415788
ENSG00000227574.2	RP13-1039J1.3	0	0	1.693	0.759	0.0102375	0.0331833	ENSG00000272341.1	RP1-151F17.2	32	39	1.222	0.289	1.36e-05	0.000465159
ENSG00000266559.1	MIR4530	0	1	1.691	0.758	0.0128696	0.0398727	ENSG00000257167.2	RP11-181C3.2	33	41	1.222	0.289	5.36e-05	0.00139047
ENSG00000256262.1	RP11-117B7.1	22	37	1.691	0.758	1.07e-19	1.78e-17	ENSG00000235831.6	AC018816.4	14	17	1.221	0.288	0.000789442	0.0104276
ENSG00000177410.12	ZFAS1	92	156	1.691	0.758	3.97e-43	5.29e-40	ENSG00000228526.7	MIR34AHG	69	84	1.221	0.288	0.00236457	0.0231313
ENSG00000267774.2	RP11-2N1.2	1	1	1.688	0.756	0.00124473	0.00579643	ENSG00000267801.1	RP11-552F3.9	21	26	1.221	0.288	0.00113458	0.0132782
ENSG00000275799.1	AP001059.7	0	1	1.685	0.753	0.00554697	0.0200292	ENSG00000272944.1	CTD-2308L22.1	8	10	1.22	0.287	0.0060137	0.0437561
ENSG00000229255.1	RP11-407H12.8	1	1	1.683	0.751	0.00649127	0.022805	ENSG00000275457.1	RP1-198K11.5	9	10	1.22	0.287	0.00261564	0.0246014
ENSG00000233399.2	RP11-111I12.1	9	15	1.682	0.75	2.5e-06	2.66e-05	ENSG00000239569.3	RP11-325F22.4	68	83	1.22	0.287	1.71e-06	9.01e-05
ENSG00000241359.1	RP11-585O21.1	3	6	1.681	0.75	3.68e-06	3.74e-05	ENSG00000253582.1	RP11-649G15.2	9	12	1.22	0.286	0.00643003	0.0456514
ENSG00000255410.1	RP11-732A19.6	0	1	1.682	0.75	0.00506738	0.0185763	ENSG00000237499.6	RP11-356I2.4	35	43	1.219	0.285	0.000269553	0.004668
ENSG00000251442.5	RP11-792D21.2	13	22	1.681	0.75	7.25e-10	1.89e-08	ENSG00000235531.9	RP11-383H13.1	29	35	1.218	0.284	0.000213395	0.00394897
ENSG00000120664.10	SPG20OS	1	1	1.682	0.75	0.00023897	0.00144764	ENSG00000260418.1	RP3-406A7.7	39	47	1.217	0.283	0.00111356	0.0131117
ENSG00000267737.1	AC061992.2	5	8	1.68	0.749	9.77e-06	8.87e-05	ENSG00000256092.2	RP13-942N8.1	26	32	1.215	0.281	0.00039412	0.00626437
ENSG00000200648.1	RNU6-226P	0	0	1.679	0.748	0.0149765	0.0451796	ENSG00000229334.1	AC046143.3	19	23	1.214	0.279	0.000558653	0.00813539
ENSG00000267780.2	RP11-154H12.3	1	2	1.679	0.748	0.00073513	0.00374374	ENSG00000254473.1	RP11-522I20.3	17	20	1.213	0.278	0.00163732	0.0176507
ENSG00000268941.2	RP5-907D15.4	0	1	1.679	0.748	0.011004	0.0352497	ENSG00000281103.1	TRG-AS1	54	65	1.209	0.274	0.000639112	0.00892667
ENSG00000254988.1	CTD-2547H18.1	11	19	1.677	0.746	2.07e-08	3.83e-07	ENSG00000266680.1	RP5-1148A21.3	34	41	1.209	0.273	0.00117282	0.0136169
ENSG00000251922.1	RF00397	1	2	1.677	0.746	0.00035199	0.00201917	ENSG00000269386.5	RP11-886P16.3	19	23	1.206	0.27	0.000225266	0.00411662
ENSG00000270058.1	RP11-514D23.3	10	17	1.677	0.746	2.12e-11	7.79e-10	ENSG00000253982.1	CTD-2336O2.1	98	118	1.205	0.269	8.49e-06	0.00032612
ENSG00000229334.1	AC046143.3	6	10	1.676	0.745	1.87e-11	7e-10	ENSG00000259772.6	RP11-16E12.2	70	84	1.204	0.268	0.00386541	0.0324719
ENSG00000259420.5	RP11-307C19.2	1	1	1.676	0.745	0.0020312	0.00871309	ENSG00000273314.1	RP5-1136G13.2	18	22	1.204	0.268	0.000272694	0.0046907
ENSG00000261082.1	RP11-345M22.3	0	0	1.676	0.745	0.0125696	0.0392183	ENSG00000233903.2	Z83851.4	22	26	1.203	0.266	0.000937687	0.0117808
ENSG00000224945.1	RP11-82L18.2	7	12	1.675	0.744	6.09e-06	5.8e-05	ENSG00000232533.1	AC093673.5	35	42	1.2	0.263	0.00439924	0.0352903
ENSG00000221507.1	RNU6ATAC40P	0	1	1.671	0.74	0.00398258	0.0152387	ENSG00000262049.1	RP13-1032I1.7	36	43	1.199	0.262	3.85e-05	0.00105126
ENSG00000229315.6	RP11-14I4.3	0	0	1.669	0.739	0.0141982	0.0432724	ENSG00000275202.1	RP11-156K23.3	32	38	1.198	0.26	0.000572839	0.00825985
ENSG00000224857.1	RP11-344P13.1	0	1	1.67	0.739	0.00131611	0.0060731	ENSG00000261737.1	RP4-612B15.3	25	29	1.196	0.258	0.000573683	0.00826039
ENSG00000261596.2	CTB-31N19.3	9	15	1.666	0.736	2e-09	4.74e-08	ENSG00000261801.5	RP11-941F15.1	32	39	1.195	0.257	0.00189072	0.0197189
ENSG00000260679.1	RP11-643C9.2	0	1	1.663	0.734	0.0101662	0.0330359	ENSG00000249042.5	CTD-2015H6.3	48	57	1.193	0.255	3.42e-05	0.000962444
ENSG00000252523.1	RNU6-267P	0	1	1.66	0.732	0.0102986	0.0333307	ENSG00000259343.6	RP11-761I4.3	18	21	1.194	0.255	0.000687246	0.00943192
ENSG00000235366.2	RP11-154C3.2	5	8	1.659	0.73	4.37e-05	0.00032884	ENSG00000229692.3	AC019171.5	13	16	1.191	0.252	0.002418	0.0234351
ENSG00000261644.2	RP11-327F22.1	36	60	1.658	0.73	2.49e-10	7.26e-09	ENSG00000238045.9	AC009133.12	329	391	1.189	0.249	0.000223283	0.00409347
ENSG00000283839.1	RP11-363K21.1	6	10	1.657	0.729	3.61e-08	6.31e-07	ENSG00000221990.4	C5orf55	53	63	1.188	0.249	0.000361789	0.0058874
ENSG00000230107.1	CTA-126B4.7	8	13	1.656	0.727	8.27e-09	1.73e-07	ENSG00000232855.6	AF131217.1	19	22	1.187	0.247	0.00665706	0.0468416
ENSG00000273980.1	RP13-49I15.6	0	1	1.655	0.727	0.0131858	0.0406985	ENSG00000227959.1	RP11-276H7.2	24	28	1.186	0.246	0.000603064	0.00856982
ENSG00000227053.1	RP11-395B7.4	4	7	1.653	0.725	4.48e-07	5.88e-06	ENSG00000235280.2	RP11-120K24.2	48	57	1.183	0.243	0.00275585	0.0255221
ENSG00000227744.4	AC114788.2	0	1	1.651	0.724	0.0155473	0.0465568	ENSG00000261373.1	RP11-368I7.2	67	79	1.183	0.243	0.000193877	0.00367399
ENSG00000199218.1	RN7SKP184	1	1	1.651	0.723	0.00510936	0.0187119	ENSG00000259319.1	RP11-293M10.6	24	28	1.181	0.24	0.000621112	0.00877086
ENSG00000273080.1	RP11-301O19.1	2	3	1.649	0.722	8.01e-07	9.79e-06	ENSG00000227403.1	AC009299.3	29	34	1.179	0.238	0.000677015	0.00934153
ENSG00000277459.1	RP11-732A21.3	4	7	1.65	0.722	3.41e-08	6.02e-07	ENSG00000233621.1	RP11-422J8.1	97	115	1.178	0.236	0.000982898	0.0121846
ENSG00000258077.2	RP11-114H23.1	1	1	1.648	0.721	0.00680633	0.0237198	ENSG00000276718.1	RP1-102E24.10	28	33	1.175	0.233	0.000721063	0.00981718
ENSG00000202337.1	RNU6-8	3	4	1.648	0.72	1.67e-06	1.86e-05	ENSG00000235888.1	AF064858.8	21	25	1.174	0.231	0.00282681	0.0260652
ENSG00000258831.1	RP11-76E17.4	1	1	1.646	0.719	0.00333676	0.0131062	ENSG00000265778.2	RP11-17M16.2	15	17	1.172	0.229	0.00348597	0.0301991
ENSG00000269927.1	RP6-91H8.3	1	2	1.646	0.719	0.0117489	0.0372223	ENSG00000224424.7	RP11-316M24.1	17	20	1.171	0.228	0.0011725	0.0136169
ENSG00000248243.1	RP11-93K22.13	7	11	1.644	0.717	6.24e-09	1.34e-07	ENSG00000178977.3	LINC00324	74	87	1.171	0.227	0.000150787	0.00304905
ENSG00000254281.1	KB-1507C5.4	12	19	1.643	0.716	0.00033504	0.00193234	ENSG00000272870.1	RP11-798M19.6	14	16	1.169	0.225	0.00535709	0.0402593
ENSG00000276855.1	CTD-3157E16.2	32	53	1.642	0.715	2.27e-21	5.04e-19	ENSG00000278730.1	RP11-147L13.11	213	249	1.168	0.224	5.06e-08	4.85e-06
ENSG00000235295.1	XXbac-B476C20.17	2	3	1.642	0.715	0.00118833	0.00559483	ENSG00000258056.2	RP11-644F5.11	101	117	1.167	0.223	2.91e-05	0.000852739
ENSG00000199038.1	MIR210	5	8	1.639	0.713	1.44e-06	1.65e-05	ENSG00000245571.6	AP001258.4	52	60	1.166	0.221	6.56e-05	0.00162862
ENSG00000251307.1	RP11-506H20.1	1	2	1.639	0.713	0.00046942	0.00257237	ENSG00000244701.1	RP5-894A10.2	20	24	1.166	0.221	0.00122506	0.0141275
ENSG00000259341.1	RP11-20G13.1	1	1	1.638	0.712	0.00246161	0.0102023	ENSG00000273270.1	RP11-212P7.2	225	262	1.164	0.219	4.76e-05	0.00126848
ENSG00000274605.1	RP11-12G12.7	44	71	1.637	0.711	1.46e-14	1.01e-12	ENSG00000242258.1	RP11-511P7.2	118	137	1.162	0.217	0.00348452	0.0301991
ENSG00000237233.2	RP11-809M12.1	1	1	1.636	0.711	0.00195107	0.00843037	ENSG00000277969.1	CTB-58E17.1	61	71	1.16	0.214	3.31e-05	0.000937767
ENSG00000254675.1	RP11-7I15.4	1	2	1.635	0.709	0.00027025	0.00161632	ENSG00000248092.7	RP11-159F24.1	168	195	1.159	0.213	3.2e-07	2.25e-05
ENSG00000256540.1	RP11-598F7.6	5	9	1.633	0.708	9.88e-05	0.00067193	ENSG00000270194.1	RP11-259K5.2	17	20	1.158	0.212	0.00349333	0.0301991
ENSG00000261104.1	RP11-734K21.5	2	3	1.634	0.708	0.00085678	0.00427349	ENSG00000241764.3	AC002467.7	32	37	1.157	0.211	0.00686642	0.0479853
ENSG00000207357.1	RNU6-2	0	1	1.632	0.707	0.0125081	0.0390818	ENSG00000273576.1	RP11-390P24.1	37	43	1.158	0.211	0.00011119	0.00246202
ENSG00000254054.2	RP11-156K13.3	1	1	1.633	0.707	0.00383973	0.0147823	ENSG00000259291.2	RP11-617F23.1	122	141	1.157	0.211	5.52e-05	0.00142251
ENSG00000227496.1	RP11-145A3.1	1	1	1.631	0.706	0.00541224	0.0196247	ENSG00000253716.5	RP13-582O9.5	50	57	1.154	0.207	0.000530928	0.00786571
ENSG00000274213.1	RP11-670E13.6	14	23	1.631	0.706	1.68e-08	3.17e-07	ENSG00000214106.8	AC093726.6	113	130	1.154	0.206	3.36e-05	0.000949657
ENSG00000232903.2	RP13-137A17.4	1	1	1.632	0.706	0.00429842	0.0162087	ENSG00000250786.1	CTD-2001E22.2	423	487	1.152	0.204	0.00567059	0.0419443
ENSG00000261762.1	RP11-650L12.2	5	9	1.63	0.705	2.05e-07	2.91e-06	ENSG00000226328.6	CTA-217C2.1	81	94	1.151	0.203	0.0039259	0.0327755
ENSG00000251259.1	AC004069.2	11	18	1.628	0.703	1.99e-15	1.68e-13	ENSG00000275964.1	RP11-61K9.3	67	77	1.146	0.197	0.00371598	0.0314066
ENSG00000237781.3	RP11-54A4.2	9	14	1.628	0.703	1.63e-06	1.82e-05	ENSG00000238164.6	RP3-395M20.8	821	941	1.147	0.197	0.00101058	0.0122952
ENSG00000257221.3	RP11-689B22.2	10	16	1.628	0.703	3.95e-07	5.28e-06	ENSG00000228223.3	HCG11	264	302	1.146	0.196	9.64e-06	0.000363645
ENSG00000270972.1	RP11-326C3.15	4	6	1.625	0.701	0.00051461	0.00277864	ENSG00000268858.2	RP4-591C20.9	86	98	1.146	0.196	0.000196106	0.00369573
ENSG00000270074.1	RP11-351I21.11	3	5	1.624	0.7	1.33e-06	1.53e-05	ENSG00000253352.9	TUG1	1395	1597	1.145	0.195	1.37e-05	0.000465737
ENSG00000278709.1	RP5-1059L7.1	10	17	1.624	0.7	2.3e-12	1.06e-10	ENSG00000267080.5	CTB-175E5.4	111	127	1.143	0.193	1.31e-05	0.000453606
ENSG00000226137.5	BAIAP2-AS1	212	345	1.624	0.699	1.19e-15	1.05e-13	ENSG00000248049.6	RP11-453E17.1	56	64	1.143	0.193	0.000236421	0.00425974
ENSG00000284948.1	RP11-875O11.5	2	3	1.624	0.699	0.00016904	0.00107172	ENSG00000272405.1	RP11-284F21.10	263	300	1.142	0.192	0.00614251	0.044292
ENSG00000231808.2	RP11-143M1.4	1	2	1.623	0.698	0.00512244	0.0187395	ENSG00000117242.7	RP11-401M16.7	76	87	1.142	0.192	0.000471034	0.00719678
ENSG00000272293.1	RP11-91J19.3	2	3	1.622	0.698	8.44e-06	7.79e-05	ENSG00000225484.6	RP11-773D16.1	194	221	1.139	0.188	0.00101293	0.012304
ENSG00000272632.1	RP11-362F19.3	0	1	1.621	0.697	0.0072427	0.0249551	ENSG00000197989.13	SNHG12	241	275	1.139	0.188	0.00207607	0.0211236
ENSG00000271947.1	RP11-439M11.1	1	2	1.621	0.697	0.00038091	0.00215622	ENSG00000272447.1	RP11-182L21.6	41	47	1.138	0.187	0.00439085	0.0352827
ENSG00000271931.1	RP11-63L7.5	0	0	1.622	0.697	0.0118691	0.037509	ENSG00000235314.1	AC017116.8	39	44	1.138	0.186	0.00466077	0.0366481
ENSG00000272273.1	XXbac-BPG252P9.10	0	1	1.622	0.697	0.00711902	0.0246005	ENSG00000231312.6	AC007246.3	117	132	1.134	0.182	0.000572506	0.00825985
ENSG00000264810.1	MIR4441	0	1	1.62	0.696	0.00798544	0.0270941	ENSG00000259642.2	RP11-81A1.2	76	86	1.132	0.179	0.000283265	0.00482397
ENSG00000283696.1	RP11-122G18.12	31	50	1.62	0.696	7.66e-15	5.84e-13	ENSG00000271646.1	RP11-326I11.3	100	113	1.126	0.171	0.00197354	0.0203459
ENSG00000253796.1	RP11-1084E5.1	2	3	1.618	0.695	0.00030134	0.00177246	ENSG00000247271.6	CTD-2003C8.1	101	113	1.123	0.168	0.00591575	0.0432893
ENSG00000278727.1	AC000403.4	5	9	1.618	0.694	3.56e-07	4.8e-06	ENSG00000153363.12	LINC00467	91	101	1.12	0.163	0.00142738	0.0159406
ENSG00000232774.7	RP11-47I22.3	6	11	1.618	0.694	1.05e-07	1.61e-06	ENSG00000247400.3	RP11-10E18.6	71	79	1.114	0.156	0.00216304	0.0218478
ENSG00000236924.1	RP11-390F4.6	0	1	1.616	0.692	0.0088866	0.0295684	ENSG00000225733.5	AC090937.2	2567	2852	1.111	0.152	0.00123483	0.0141922
ENSG00000257918.1	RP11-482D24.3	0	1	1.616	0.692	0.010066	0.0327604	ENSG00000184068.2	RP5-821D11.7	80	89	1.107	0.147	0.0016338	0.0176313
ENSG00000260135.6	RP11-212I21.2	22	35	1.614	0.69	0.00075823	0.00384485	ENSG00000196810.4	CTBP1-AS1	260	287	1.104	0.143	0.00368291	0.0313338
ENSG00000249790.2	RP11-20D14.6	8	14	1.612	0.689	5.49e-05	0.00040074	ENSG00000257337.6	RP11-983P16.4	87	95	1.104	0.142	0.00609985	0.0441013
ENSG00000285336.1	RP11-496B10.6	1	1	1.612	0.689	0.00237414	0.00990138	ENSG00000267100.1	CTC-539A10.4	411	451	1.097	0.134	0.00227159	0.0225461
ENSG00000276077.4	CH507-254M2.2	1	2	1.611	0.688	0.00243092	0.0101105	ENSG00000264247.1	RP11-231E4.4	162	174	1.08	0.111	0.00603351	0.0438279
ENSG00000212588.1	SNORA26	3	6	1.61	0.687	8.22e-09	1.72e-07	ENSG00000251562.8	MALAT1	47087	44059	0.936	-0.096	0.00538934	0.0404401
ENSG00000253417.5	RP11-109J4.1	3	4	1.609	0.686	0.0006806	0.00351645	ENSG00000269958.1	RP11-73M18.8	188	173	0.924	-0.114	0.0023164	0.0227905
ENSG00000224521.1	RP11-438F14.3	0	1	1.607	0.685	0.0152588	0.0458623	ENSG00000267002.3	RP11-242D8.1	215	198	0.923	-0.116	0.00404729	0.0334641
ENSG00000237976.1	RP11-126K1.6	2	4	1.607	0.684	6.33e-06	6e-05	ENSG00000206573.8	RP11-58B17.1	320	295	0.92	-0.12	0.0031735	0.0282665
ENSG00000233912.1	AC026202.3	6	10	1.606	0.683	3.09e-08	5.53e-07	ENSG00000272335.1	RP11-53O19.3	116	106	0.913	-0.131	0.0062862	0.0450835
ENSG00000272669.1	RP3-508I15.21	76	121	1.606	0.683	1.01e-17	1.3e-15	ENSG00000234608.7	AC003029.1	445	404	0.909	-0.137	0.00516192	0.0393457
ENSG00000271874.1	CTD-2024P10.2	1	1	1.604	0.681	0.0073407	0.0252458	ENSG00000234072.1	AC074117.10	181	163	0.905	-0.143	7.26e-05	0.00176016
ENSG00000234142.1	RP11-276E17.2	1	1	1.602	0.68	0.0119801	0.0377639	ENSG00000273230.1	RP11-1246C19.1	111	100	0.9	-0.153	0.00433875	0.0350796
ENSG00000233461.5	RP11-295G20.2	46	74	1.601	0.679	1.01e-11	3.94e-10	ENSG00000267278.5	RP5-1169K15.1	45	40	0.899	-0.154	0.00427421	0.0347496
ENSG00000233178.7	RP11-88I18.2	6	9	1.6	0.678	4.58e-11	1.56e-09	ENSG00000270015.1	RP11-540B6.6	140	125	0.897	-0.157	0.00703546	0.0487754
ENSG00000270426.1	RP11-326I11.5	14	22	1.597	0.676	4.81e-12	2.03e-10	ENSG00000261505.1	LA16c-358B7.3	125	111	0.896	-0.158	0.00662916	0.0466773
ENSG00000236618.2	AC100748.2	4	7	1.596	0.675	1.21e-11	4.61e-10	ENSG00000260267.1	RP11-452L6.5	89	80	0.892	-0.165	0.000605991	0.00859284
ENSG00000271334.5	CTD-2078B5.2	1	2	1.597	0.675	0.00013357	0.000876	ENSG00000260114.2	CTD-2574D22.4	49	44	0.888	-0.172	0.00594979	0.0434453
ENSG00000271811.1	RP1-79C4.4	4	6	1.597	0.675	0.00870581	0.0290848	ENSG00000272667.1	RP11-395A13.2	85	76	0.888	-0.172	0.00219634	0.0220321
ENSG00000268288.1	RP11-98D18.16	0	1	1.597	0.675	0.0130819	0.0404364	ENSG00000214900.9	RP11-58E21.3	209	185	0.884	-0.179	0.000426573	0.00667668
ENSG00000204261.8	XXbac-BPG246D15.8	167	267	1.595	0.674	4.59e-26	2.04e-23	ENSG00000271614.1	RP11-591N1.1	54	48	0.877	-0.189	0.00511215	0.0390535
ENSG00000225285.1	RP4-758J18.10	15	24	1.594	0.673	2.16e-13	1.23e-11	ENSG00000284968.1	RP11-397E7.5	82	72	0.875	-0.192	0.00110904	0.0130989
ENSG00000233766.7	AC098617.1	0	1	1.594	0.672	0.0118649	0.037509	ENSG00000272168.6	LINC00340	42	36	0.872	-0.198	0.00388483	0.0325386
ENSG00000236703.1	RP1-32B1.3	0	1	1.594	0.672	0.0165956	0.04916	ENSG00000261087.1	KB-1460A1.5	72	63	0.87	-0.2	0.00255856	0.0242369
ENSG00000272769.1	RP11-725P16.2	1	1	1.593	0.672	0.0040627	0.0154952	ENSG00000207561.1	MIR635	38	33	0.869	-0.202	0.000729869	0.00989365
ENSG00000276029.1	MIR4477A	0	1	1.592	0.671	0.0113556	0.0361609	ENSG00000267481.1	CTC-559E9.5	33	29	0.868	-0.204	0.000668668	0.00923879
ENSG00000163364.9	AC017048.3	29	46	1.591	0.67	7.9e-16	7.46e-14	ENSG00000253552.7	HOXA-AS2	107	92	0.866	-0.208	0.000806632	0.0105737
ENSG00000221740.1	SNORD93	1	1	1.591	0.67	0.00602464	0.0214514	ENSG00000231889.7	RP3-487J7.2	41	36	0.866	-0.208	2.01e-05	0.000628703
ENSG00000223552.1	RP11-24F11.2	16	26	1.587	0.666	3.97e-11	1.36e-09	ENSG00000261118.1	RP11-104N10.1	16	13	0.865	-0.209	0.00575626	0.0423561
ENSG00000267394.1	CTB-175E5.7	7	11	1.585	0.664	5.54e-12	2.28e-10	ENSG00000269688.1	AC008982.2	18	15	0.861	-0.216	0.00697631	0.0485636
ENSG00000270956.1	RP11-65L3.4	1	1	1.585	0.664	0.00204369	0.00875608	ENSG00000260352.1	CTD-2288F12.1	22	19	0.861	-0.217	0.00351454	0.0302782
ENSG00000225792.1	AC004540.4	3	5	1.583	0.663	5.19e-06	5.05e-05	ENSG00000231177.4	GHRLOS2	25	22	0.86	-0.217	0.00207692	0.0211236
ENSG00000227260.1	AC116035.1	1	2	1.584	0.663	0.00036827	0.00209824	ENSG00000271913.6	RP1-111C20.4	18	15	0.857	-0.222	0.00528492	0.0399564
ENSG00000275763.3	RP11-17M16.1	3	4	1.581	0.661	6.38e-06	6.05e-05	ENSG00000273151.1	RP11-449P15.2	203	174	0.857	-0.223	0.00151542	0.0166506
ENSG00000231150.5	RP1-207H1.3	1	2	1.58	0.66	0.0075927	0.0260182	ENSG00000232229.5	RP11-248C1.2	98	84	0.855	-0.226	0.00439457	0.0352827
ENSG00000266709.1	RP11-214O1.2	17	28	1.58	0.66	4.86e-08	8.21e-07	ENSG00000274220.1	RP11-77K12.9	17	15	0.853	-0.23	0.00499283	0.0383706
ENSG00000235576.1	AC092580.4	38	59	1.574	0.655	5.2e-13	2.84e-11	ENSG00000257740.1	RP11-977G19.12	15	13	0.85	-0.234	0.00357062	0.0306327
ENSG00000272024.1	RP11-546K22.3	2	3	1.574	0.655	1.44e-05	0.00012375	ENSG00000269514.1	RP11-370I10.12	16	13	0.849	-0.236	0.00635536	0.0453031
ENSG00000270571.2	RP11-355F16.1	6	9	1.573	0.654	4.47e-06	4.45e-05	ENSG00000246090.6	RP11-696N14.1	58	49	0.848	-0.237	0.00104003	0.012544
ENSG00000249042.5	CTD-2015H6.3	29	47	1.573	0.653	2.63e-14	1.77e-12	ENSG00000264456.1	RP11-848P1.2	33	28	0.846	-0.241	0.000626708	0.00880139
ENSG00000235280.2	RP11-120K24.2	14	22	1.572	0.653	4.53e-09	1e-07	ENSG00000269243.1	CTD-2231E14.8	18	16	0.845	-0.242	0.00325729	0.0287134
ENSG00000273464.1	RP11-313P22.1	2	3	1.572	0.653	0.00012516	0.00082749	ENSG00000237424.1	FOXD2-AS1	388	328	0.846	-0.242	9.13e-05	0.00209357
ENSG00000261250.1	RP11-545A16.1	1	2	1.571	0.652	0.00828491	0.0279619	ENSG00000272374.1	RP3-329A5.8	17	14	0.845	-0.242	0.00606978	0.0439673
ENSG00000253210.1	RP11-809O17.1	16	26	1.571	0.652	2.11e-11	7.79e-10	ENSG00000271420.1	RP5-1057J7.7	32	27	0.845	-0.243	0.00472457	0.0370025
ENSG00000263280.1	LA16c-325D7.2	1	2	1.567	0.648	0.00023203	0.00141362	ENSG00000260853.1	RP11-264B17.2	44	37	0.843	-0.246	0.000209834	0.0039113
ENSG00000253878.5	RP11-347C18.3	9	15	1.568	0.648	1.24e-06	1.45e-05	ENSG00000228393.3	RP11-325F22.3	59	50	0.843	-0.247	0.000196599	0.00369822
ENSG00000226328.6	CTA-217C2.1	82	128	1.564	0.645	1.15e-15	1.03e-13	ENSG00000267280.5	RP11-332H18.4	40	34	0.843	-0.247	0.00127053	0.014505
ENSG00000259807.1	RP11-426C22.4	5	8	1.559	0.641	0.00013793	0.00089744	ENSG00000226029.1	RP4-798A10.2	20	17	0.841	-0.249	0.00136703	0.0153671
ENSG00000235140.2	RP11-135D11.2	5	8	1.558	0.639	0.00021822	0.00134434	ENSG00000273226.1	RP11-513M16.8	20	17	0.841	-0.25	0.000636985	0.0089091
ENSG00000249736.1	RP11-83M16.5	0	1	1.557	0.639	0.0143245	0.0435948	ENSG00000278156.1	TSC22D1-AS1	46	39	0.84	-0.252	0.00170681	0.0183036
ENSG00000277621.1	RP11-597M12.2	1	2	1.556	0.638	0.00176604	0.00776952	ENSG00000278784.1	RP11-468E2.11	94	79	0.838	-0.254	1.78e-08	2.05e-06
ENSG00000200534.1	SNORA33	9	14	1.557	0.638	6.34e-12	2.59e-10	ENSG00000235545.1	RP11-230B22.1	15	12	0.838	-0.255	0.00674376	0.0473541
ENSG00000229274.1	XXbac-BPG13B8.10	10	15	1.556	0.638	8.49e-07	1.03e-05	ENSG00000182873.5	RP11-181G12.2	96	80	0.836	-0.258	3e-05	0.000874517
ENSG00000236345.1	RP11-59D5__B.2	1	2	1.555	0.637	0.011977	0.0377639	ENSG00000267523.1	CTD-2537I9.12	41	34	0.835	-0.261	0.00181801	0.0191949
ENSG00000239332.5	AC016722.2	3	5	1.554	0.636	1.52e-07	2.23e-06	ENSG00000272316.1	XXbac-BPGBPG55C20.2	44	37	0.834	-0.261	0.00029832	0.00503022
ENSG00000275611.1	RP11-291I6.2	0	1	1.554	0.636	0.0140815	0.0429901	ENSG00000274925.1	CTD-2547G23.4	91	76	0.833	-0.263	1.4e-06	7.66e-05
ENSG00000272369.1	RP11-446N19.1	5	7	1.552	0.635	3.97e-08	6.83e-07	ENSG00000273306.1	RP11-527J8.1	10	8	0.833	-0.264	0.00371529	0.0314066
ENSG00000269910.1	RP11-73M18.10	3	5	1.551	0.634	1.17e-07	1.78e-06	ENSG00000274993.1	RP11-395B7.2	671	558	0.832	-0.265	5.02e-05	0.00132514
ENSG00000222032.1	AC112721.2	1	2	1.549	0.632	0.00864054	0.028903	ENSG00000272240.1	RP5-855D21.1	16	13	0.832	-0.265	0.00158599	0.0172713
ENSG00000273551.1	RP11-616M22.11	1	2	1.55	0.632	0.00650992	0.0228512	ENSG00000269894.1	RP11-1020A11.1	8	6	0.83	-0.269	0.00614426	0.044292
ENSG00000278899.1	RP11-350J20.13	2	4	1.549	0.631	1.17e-06	1.37e-05	ENSG00000227388.2	RP11-112J3.16	18	15	0.829	-0.27	0.000899266	0.0114525
ENSG00000262979.1	CTD-2047H16.2	11	18	1.548	0.63	2.42e-05	0.00019433	ENSG00000267649.1	CTD-2587H24.10	10	8	0.828	-0.272	0.00435578	0.0351418
ENSG00000230149.2	RP3-508I15.19	7	11	1.548	0.63	1.62e-09	3.94e-08	ENSG00000253636.1	RP11-531A24.5	13	11	0.828	-0.272	0.0018129	0.0191607
ENSG00000237807.3	RP11-400K9.4	18	28	1.546	0.629	1.73e-08	3.25e-07	ENSG00000274173.1	RP4-568C11.4	143	119	0.828	-0.272	0.000847078	0.010938
ENSG00000228863.8	RP11-404F10.2	17	26	1.547	0.629	9.28e-06	8.46e-05	ENSG00000267904.1	CTC-429P9.5	98	82	0.828	-0.273	3.67e-06	0.000167391
ENSG00000247134.6	RP11-11N9.4	8	12	1.544	0.627	4e-10	1.1e-08	ENSG00000255062.1	RP11-712L6.5	35	29	0.828	-0.273	1.81e-05	0.000588615
ENSG00000203644.3	RP11-332M2.1	58	90	1.544	0.627	2.93e-22	7.27e-20	ENSG00000175773.12	RP11-121M22.1	9	8	0.826	-0.276	0.00698705	0.0485636
ENSG00000249639.1	CTB-138E5.1	1	2	1.543	0.626	0.00215596	0.00915983	ENSG00000223813.2	AC007255.8	60	50	0.826	-0.277	7.08e-05	0.00172312
ENSG00000204802.3	RP11-111F5.4	2	3	1.543	0.626	1.06e-05	9.48e-05	ENSG00000264577.1	AC010761.8	54	44	0.825	-0.277	3.96e-05	0.00106931
ENSG00000179428.2	AC073072.5	2	4	1.54	0.623	0.00563701	0.0202674	ENSG00000228242.6	AC093495.4	28	23	0.826	-0.277	0.000403935	0.0063808
ENSG00000274248.1	AJ011932.1	1	2	1.54	0.623	0.00356034	0.013835	ENSG00000259287.2	RP11-3D4.2	9	8	0.825	-0.277	0.0029175	0.0264652
ENSG00000231246.1	RP5-965F6.2	1	2	1.54	0.623	0.00064026	0.003342	ENSG00000278107.1	RP11-162A12.4	10	8	0.825	-0.278	0.00322529	0.0285542
ENSG00000211581.1	MIR765	1	1	1.538	0.621	0.0049196	0.0181093	ENSG00000272145.1	RP4-739H11.4	21	18	0.824	-0.278	0.000462751	0.00709136
ENSG00000272841.1	RP3-428L16.2	11	17	1.537	0.62	1.51e-06	1.71e-05	ENSG00000261114.1	RP11-325K4.2	16	13	0.824	-0.279	0.00707215	0.0489639
ENSG00000276121.1	CTD-2008A1.3	1	2	1.535	0.619	0.0091664	0.030329	ENSG00000260306.1	RP11-645C24.5	22	18	0.824	-0.279	0.00554918	0.0413146
ENSG00000226237.1	RP11-276H19.1	3	4	1.534	0.617	0.00124886	0.00581058	ENSG00000249476.1	CTD-2587M2.1	12	10	0.823	-0.281	0.00691191	0.0482047
ENSG00000265519.1	CTD-3157E16.1	28	43	1.533	0.616	8.46e-11	2.7e-09	ENSG00000258424.1	RP11-471B22.2	16	13	0.823	-0.281	0.0012687	0.0145002
ENSG00000259717.1	LINC00677	2	3	1.532	0.615	0.00030171	0.00177366	ENSG00000269925.1	RP3-467L1.6	12	9	0.823	-0.281	0.00326577	0.0287435
ENSG00000258867.5	RP11-300J18.3	8	12	1.532	0.615	2.04e-08	3.78e-07	ENSG00000261879.5	RP11-333E1.1	17	14	0.822	-0.282	0.000417878	0.0065909
ENSG00000269980.1	RP11-282O18.7	1	1	1.53	0.614	0.00195559	0.00844062	ENSG00000235351.1	AC114730.11	13	11	0.82	-0.287	0.00432931	0.0350585
ENSG00000262003.1	RP11-676J12.7	2	3	1.53	0.614	0.00082563	0.0041394	ENSG00000272720.1	CTA-228A9.3	64	53	0.819	-0.287	0.000490488	0.00740571
ENSG00000254389.3	C8orf51	3	6	1.529	0.613	6.76e-06	6.38e-05	ENSG00000223855.1	AC147651.3	28	23	0.818	-0.289	0.00271359	0.0252907
ENSG00000238258.1	RP11-342D11.2	0	1	1.528	0.612	0.015593	0.0466434	ENSG00000268520.1	CTD-2616J11.10	9	7	0.818	-0.289	0.00585553	0.0429405
ENSG00000235448.1	RP11-3L8.3	1	1	1.527	0.61	0.0091462	0.0302833	ENSG00000272034.1	SNORD14A	17	14	0.819	-0.289	0.00653687	0.0462498
ENSG00000258738.1	RP11-73E17.2	24	37	1.526	0.61	7.17e-18	9.55e-16	ENSG00000256643.1	RP11-349K16.1	139	114	0.818	-0.29	0.00539228	0.0404401
ENSG00000273951.1	RP4-620E11.8	1	1	1.525	0.609	0.00257396	0.0105572	ENSG00000254860.5	TMEM9B-AS1	33	27	0.817	-0.291	0.00217418	0.0218956
ENSG00000260910.1	RP11-199F6.9	7	10	1.524	0.608	0.00203211	0.0087135	ENSG00000273137.1	RP3-402G11.28	36	30	0.816	-0.293	9.15e-05	0.00209366
ENSG00000263627.1	RP11-692N5.1	1	1	1.525	0.608	0.00308176	0.0122581	ENSG00000263272.1	CTC-524C5.2	80	65	0.815	-0.294	9.33e-07	5.6e-05
ENSG00000253982.1	CTD-2336O2.1	91	139	1.523	0.607	5.93e-21	1.19e-18	ENSG00000236901.6	MIR600HG	247	201	0.815	-0.295	1.05e-06	6.17e-05
ENSG00000237310.1	GS1-124K5.4	10	16	1.523	0.607	6.31e-12	2.59e-10	ENSG00000230565.1	ZNF32OS2	12	10	0.815	-0.295	0.00282721	0.0260652
ENSG00000264781.1	MIR4537	144	220	1.521	0.605	4.19e-05	0.00031737	ENSG00000225762.1	RP11-511I2.2	29	24	0.814	-0.297	0.00117533	0.0136306
ENSG00000267751.5	AC009005.2	6	9	1.52	0.604	1.99e-06	2.17e-05	ENSG00000273373.1	RP5-1074L1.4	101	82	0.814	-0.297	2.49e-05	0.00074944
ENSG00000227685.1	AC087499.10	0	1	1.52	0.604	0.0158094	0.0471586	ENSG00000267698.1	AC002116.7	7	6	0.813	-0.299	0.00386933	0.0324719
ENSG00000261997.1	RP11-212I21.4	4	6	1.519	0.603	2.15e-05	0.00017508	ENSG00000233214.1	AC002511.2	31	25	0.813	-0.299	0.00583684	0.0428648
ENSG00000228741.2	RP11-309I15.1	2	3	1.519	0.603	0.0008138	0.00409548	ENSG00000272482.1	RP11-474O21.5	7	6	0.813	-0.299	0.00503124	0.0385503
ENSG00000259134.5	RP11-398J10.1	3	5	1.519	0.603	0.00048181	0.00262543	ENSG00000282951.1	CTC-490E21.14	14	11	0.812	-0.3	0.00145884	0.0162389
ENSG00000259459.5	RP11-321G12.1	8	12	1.518	0.602	0.0082858	0.0279619	ENSG00000210741.1	MIR196A1	34	28	0.811	-0.301	0.000847127	0.010938
ENSG00000230438.6	RP11-420G6.4	45	68	1.518	0.602	6.51e-05	0.00046534	ENSG00000278192.1	RP5-1056H1.2	57	46	0.812	-0.301	0.000501179	0.00753385
ENSG00000268355.1	AC006129.1	4	6	1.516	0.601	2.5e-05	0.00019907	ENSG00000275560.1	RP11-180M15.7	20	16	0.811	-0.302	0.00133234	0.0150764
ENSG00000229921.6	C6orf54	5	8	1.517	0.601	0.00121266	0.00567352	ENSG00000260293.2	RP11-715J22.6	11	9	0.811	-0.302	0.00499894	0.0383888
ENSG00000272129.1	RP11-250B2.6	8	12	1.516	0.6	7.29e-09	1.55e-07	ENSG00000254042.1	CTC-558O2.1	46	37	0.81	-0.303	0.00383875	0.0322846
ENSG00000272913.1	RP11-440D17.3	13	21	1.515	0.599	8.1e-14	5.02e-12	ENSG00000281398.3	SNHG4	61	49	0.811	-0.303	0.000147969	0.00300989
ENSG00000255326.1	CTD-2530H12.4	1	2	1.513	0.598	0.00106051	0.00509658	ENSG00000259515.1	RP11-365N19.2	10	8	0.81	-0.304	0.00471416	0.0369492
ENSG00000229771.2	RP4-644L1.2	1	1	1.513	0.598	0.0133269	0.0410508	ENSG00000238005.2	RP11-443B7.1	16	13	0.809	-0.305	0.000775015	0.0103727
ENSG00000272489.1	RP11-182L21.5	2	3	1.513	0.597	7.66e-05	0.00053677	ENSG00000281706.2	LINC01012	24	19	0.809	-0.306	1.46e-06	7.94e-05
ENSG00000267547.1	RP11-686D22.4	10	15	1.512	0.597	5.44e-10	1.46e-08	ENSG00000235958.5	RP5-1187M17.7	11	9	0.809	-0.306	0.00122735	0.0141377
ENSG00000248884.1	CTC-537E7.3	1	1	1.511	0.595	0.0106596	0.0342806	ENSG00000276261.1	RP11-1060J15.9	15	12	0.808	-0.307	0.00408014	0.0336792
ENSG00000273133.1	RP11-799M12.2	2	2	1.51	0.595	0.00120536	0.00565255	ENSG00000280213.1	UCKL1-AS1	34	28	0.808	-0.307	0.00358469	0.0306763
ENSG00000260951.1	RP5-978I12.1	1	1	1.509	0.593	0.0104802	0.0338062	ENSG00000229167.1	RP11-73M7.1	50	40	0.808	-0.308	0.00103104	0.0124795
ENSG00000232082.1	RP1-168L15.4	1	1	1.506	0.591	0.00519111	0.0189842	ENSG00000285128.1	LLNLR-231D4.1	82	66	0.807	-0.31	5.74e-05	0.00146332
ENSG00000273812.1	WI2-87327B8.2	2	2	1.505	0.59	0.00447887	0.0167412	ENSG00000261766.1	RP11-22P6.2	13	11	0.807	-0.31	0.000229472	0.00416379
ENSG00000277373.1	RP11-462D18.4	0	1	1.504	0.589	0.0166132	0.0491982	ENSG00000270184.1	RP11-568J23.5	9	7	0.807	-0.31	0.00454363	0.0361937
ENSG00000244649.4	CTD-2377D24.6	219	329	1.503	0.588	1.65e-09	4.01e-08	ENSG00000224848.1	RP11-535M15.1	7	5	0.805	-0.312	0.00677534	0.0475433
ENSG00000233038.5	AC011899.9	96	144	1.502	0.587	1.3e-12	6.59e-11	ENSG00000272696.1	RP11-339B21.13	7	6	0.805	-0.313	0.00129967	0.0147821
ENSG00000268707.1	RP11-247A12.7	2	3	1.502	0.587	0.00103676	0.0049982	ENSG00000246640.1	RP11-1094H24.4	12	10	0.804	-0.315	0.000896497	0.0114315
ENSG00000248693.1	CTD-2023M8.1	2	4	1.501	0.586	0.00023773	0.00144287	ENSG00000246859.2	CTC-426B10.1	62	50	0.803	-0.316	0.000151539	0.00305822
ENSG00000269952.1	RP11-324I22.3	3	4	1.5	0.585	0.00046125	0.00253413	ENSG00000255240.5	RP11-142C4.6	10	8	0.803	-0.317	0.00482329	0.0374042
ENSG00000275874.1	NCRNA00162	1	1	1.499	0.584	0.0139963	0.0427914	ENSG00000269946.1	RP11-2B6.3	5	4	0.802	-0.317	0.00688358	0.0480398
ENSG00000227220.1	RP11-69I8.3	1	1	1.499	0.584	0.0118342	0.0374257	ENSG00000279278.1	CH17-264L24.1	61	49	0.802	-0.318	0.000542634	0.00795864
ENSG00000248690.6	HAS2AS	3	4	1.497	0.582	3.92e-05	0.00030049	ENSG00000260425.1	LA16c-316G12.2	9	7	0.802	-0.318	0.00203289	0.0207185
ENSG00000271579.1	RP11-116D17.3	2	3	1.497	0.582	0.00216488	0.00917945	ENSG00000272356.1	RP5-1112D6.8	28	22	0.802	-0.318	0.000164953	0.00323965
ENSG00000270607.1	RP11-359E10.1	2	2	1.495	0.58	0.00313611	0.0124371	ENSG00000275532.1	CTB-58E17.3	9	7	0.802	-0.319	0.00253344	0.0241159
ENSG00000225670.4	CTA-134P22.2	25	38	1.493	0.578	1.66e-07	2.42e-06	ENSG00000238058.1	RP11-432J22.2	13	10	0.802	-0.319	9.68e-06	0.000363645
ENSG00000237643.1	RP11-462G2.1	123	184	1.493	0.578	0.00047603	0.00260594	ENSG00000265660.1	MIR4664	12	10	0.801	-0.32	0.00656795	0.0463099
ENSG00000270190.1	RP11-803D5.4	2	2	1.493	0.578	0.00966185	0.0316346	ENSG00000225194.2	LINC00092	37	30	0.8	-0.322	6.46e-05	0.00161135
ENSG00000225986.1	RP3-340N1.5	4	6	1.493	0.578	6.95e-06	6.54e-05	ENSG00000233098.8	RP11-344E13.3	11	9	0.8	-0.322	0.00438174	0.0352811
ENSG00000153363.12	LINC00467	100	150	1.491	0.577	1.53e-18	2.14e-16	ENSG00000260517.3	RP11-426C22.5	11	9	0.8	-0.323	0.00536031	0.0402593
ENSG00000271155.1	RP11-435O5.5	2	3	1.492	0.577	0.00012319	0.00081644	ENSG00000232680.2	AC002511.3	32	25	0.798	-0.325	0.00424172	0.0345677
ENSG00000199477.1	SNORA31	1	2	1.491	0.576	0.00140343	0.00640948	ENSG00000269148.1	AC092301.3	9	7	0.798	-0.325	0.00286938	0.0262797
ENSG00000266274.2	RN7SL138P	8	12	1.49	0.575	9.09e-10	2.33e-08	ENSG00000273449.1	RP11-218F10.3	15	12	0.798	-0.325	0.000338281	0.00559364
ENSG00000261584.1	RP11-457M11.5	2	4	1.49	0.575	0.0002149	0.00132545	ENSG00000231125.2	AF129075.5	10	8	0.797	-0.327	0.000218782	0.00404136
ENSG00000282393.1	CTD-3113P16.11	4	6	1.488	0.573	4.55e-06	4.51e-05	ENSG00000227946.1	AC007383.3	32	26	0.796	-0.329	3.51e-06	0.000162242
ENSG00000251867.4	RP11-48B3.5	7	11	1.488	0.573	6.23e-07	7.87e-06	ENSG00000270001.1	RP11-218C14.8	7	6	0.796	-0.329	0.00244692	0.023599
ENSG00000229896.2	RP11-456H18.2	1	1	1.487	0.572	0.00829718	0.0279869	ENSG00000262050.1	RP11-74E22.3	15	12	0.796	-0.329	0.000568695	0.00822321
ENSG00000203706.8	SERTAD4-AS1	12	19	1.486	0.572	1.75e-08	3.28e-07	ENSG00000225234.1	AC114810.5	26	21	0.794	-0.332	5.49e-05	0.00141729
ENSG00000251152.1	RP11-281P23.1	1	2	1.486	0.571	0.00394642	0.0151329	ENSG00000273253.2	RP3-402G11.26	32	25	0.795	-0.332	0.000139193	0.00287702
ENSG00000182165.17	TP53TG1	34	52	1.486	0.571	6.78e-10	1.79e-08	ENSG00000268087.1	CTC-429P9.2	68	54	0.794	-0.333	9.18e-08	7.43e-06
ENSG00000204832.9	RP11-414K1.3	1	2	1.484	0.57	0.00699972	0.0242511	ENSG00000261420.1	RP1-168L15.5	8	6	0.794	-0.334	0.0022304	0.0223083
ENSG00000237133.1	AC020594.5	2	2	1.483	0.569	0.00042081	0.00234582	ENSG00000257176.2	RP11-996F15.2	20	15	0.793	-0.334	0.000713124	0.00972201
ENSG00000253585.1	KB-1184D12.1	1	2	1.483	0.569	0.0101634	0.0330359	ENSG00000199133.3	MIRLET7D	18	15	0.792	-0.336	1.6e-05	0.000532383
ENSG00000282851.2	BISPR	110	164	1.483	0.568	1.15e-16	1.23e-14	ENSG00000227053.1	RP11-395B7.4	24	19	0.792	-0.336	0.00631255	0.0451929
ENSG00000226465.1	RP13-401N8.1	3	5	1.48	0.566	4.44e-05	0.00033269	ENSG00000260884.1	AC009120.5	21	17	0.791	-0.337	0.00114586	0.013395
ENSG00000256542.2	RP13-895J2.3	3	4	1.481	0.566	0.00029068	0.00171832	ENSG00000232520.1	AC012507.3	7	6	0.792	-0.337	0.00717425	0.0495289
ENSG00000260578.1	CTD-2541J13.1	3	4	1.48	0.565	0.00045179	0.00249532	ENSG00000277013.1	CTC-526N19.1	19	15	0.792	-0.337	0.000541367	0.00795143
ENSG00000260898.5	RP11-361M10.5	4	6	1.478	0.564	7.24e-05	0.00051064	ENSG00000235621.8	RP1-66N13.3	41	32	0.792	-0.337	0.00151694	0.0166506
ENSG00000244459.2	RP11-1398P2.1	15	23	1.478	0.563	4.2e-10	1.15e-08	ENSG00000227719.1	AC006042.6	36	29	0.791	-0.338	1.48e-05	0.000496309
ENSG00000272768.1	RP4-673M15.1	7	10	1.478	0.563	6.34e-08	1.03e-06	ENSG00000244124.1	RP11-271K21.7	11	8	0.791	-0.338	0.00617429	0.0443979
ENSG00000265055.1	AC145343.2	3	5	1.476	0.561	2.15e-05	0.00017518	ENSG00000272977.1	CTA-390C10.10	40	32	0.789	-0.341	0.000986493	0.0121991
ENSG00000280206.1	CTB-193M12.5	44	65	1.476	0.561	4.27e-15	3.45e-13	ENSG00000235245.1	RP11-122K13.12	40	31	0.789	-0.341	1.23e-05	0.00043587
ENSG00000263812.5	LINC00908	6	9	1.475	0.561	4.42e-07	5.81e-06	ENSG00000223374.1	AC005104.3	10	8	0.789	-0.342	0.000916743	0.011585
ENSG00000223403.4	MEG9	9	14	1.476	0.561	0.00024655	0.00148628	ENSG00000249655.1	CTC-325J23.2	6	5	0.789	-0.342	0.00187216	0.0195651
ENSG00000260467.1	RP11-405F3.4	3	4	1.475	0.561	0.00364955	0.0141318	ENSG00000265749.5	RP11-849F2.5	23	18	0.789	-0.342	5.91e-08	5.37e-06
ENSG00000260121.1	RP5-1142A6.9	6	8	1.476	0.561	9.02e-07	1.09e-05	ENSG00000273447.1	AC004067.5	14	11	0.788	-0.343	6.16e-05	0.00154491
ENSG00000251377.1	RP11-18H21.3	1	2	1.474	0.56	0.00737512	0.0253459	ENSG00000278831.1	RP11-12J10.4	8	6	0.788	-0.343	0.00108969	0.0129462
ENSG00000245025.2	RP11-875O11.1	5	7	1.474	0.56	7.45e-08	1.19e-06	ENSG00000260167.1	RP11-146F11.5	8	6	0.789	-0.343	0.000829406	0.0107498
ENSG00000230498.1	RP4-564M11.2	1	1	1.474	0.56	0.010267	0.0332486	ENSG00000274653.1	RP11-347C12.11	5	4	0.789	-0.343	0.00477586	0.0372772
ENSG00000243629.1	RP11-6F2.4	1	2	1.473	0.559	0.00441796	0.0165628	ENSG00000276337.1	RP11-106D4.2	8	6	0.788	-0.344	0.00364183	0.0310386
ENSG00000180539.7	C9orf139	52	77	1.47	0.556	6.36e-05	0.00045606	ENSG00000225218.1	AP001628.6	7	5	0.787	-0.345	0.00238612	0.0232778
ENSG00000275055.1	CTC-471J1.11	1	2	1.469	0.555	0.0002408	0.0014561	ENSG00000253476.1	RP11-395I14.2	11	9	0.787	-0.345	0.00140456	0.0157029
ENSG00000177640.15	CASC2	9	13	1.467	0.553	1.04e-07	1.59e-06	ENSG00000260698.1	RP11-439E19.9	13	10	0.787	-0.346	0.000293847	0.00497937
ENSG00000271926.1	CTD-2376I4.1	2	3	1.468	0.553	0.00027259	0.00162395	ENSG00000224195.1	RP11-574K11.5	12	9	0.786	-0.348	8.81e-05	0.00203322
ENSG00000270175.1	RP11-793H13.11	8	12	1.467	0.553	2.98e-09	6.86e-08	ENSG00000253102.1	RP1-117B12.4	12	9	0.785	-0.349	0.000870905	0.0111606
ENSG00000228541.1	AC093159.1	1	1	1.466	0.552	0.0151264	0.0455545	ENSG00000277152.1	RP11-622C24.2	8	7	0.785	-0.35	0.00562251	0.0417091
ENSG00000187013.4	C17orf82	5	8	1.466	0.552	3.03e-05	0.00023749	ENSG00000274403.1	CTD-2036P10.6	6	4	0.784	-0.351	0.00203305	0.0207185
ENSG00000227467.3	RP11-169D4.1	5	8	1.466	0.552	9.51e-07	1.14e-05	ENSG00000207296.1	RNU6-140P	22	17	0.784	-0.352	0.00423621	0.0345619
ENSG00000258711.2	RP11-218E20.3	2	3	1.466	0.552	0.00203114	0.00871309	ENSG00000273302.1	RP11-493E12.2	12	10	0.783	-0.353	0.0017332	0.0185478
ENSG00000200879.1	SNORD14E	3	4	1.466	0.552	5.1e-05	0.0003759	ENSG00000277938.1	RP5-965G21.3	92	72	0.783	-0.353	2.4e-06	0.000118699
ENSG00000226644.5	RP11-128M1.1	3	4	1.464	0.55	0.00144123	0.00653731	ENSG00000267383.6	CTC-260E6.6	16	12	0.782	-0.354	0.000167317	0.00327353
ENSG00000233117.2	RP11-67B16.1	7	11	1.463	0.549	4.03e-06	4.04e-05	ENSG00000266283.1	RP11-627G18.1	9	7	0.782	-0.355	0.00221812	0.0222071
ENSG00000231908.1	AC016697.3	3	5	1.462	0.548	7.99e-05	0.00055615	ENSG00000271366.1	AC002128.5	19	15	0.781	-0.356	0.000105059	0.00236198
ENSG00000273972.1	CTD-2306A12.1	2	4	1.462	0.548	0.0066941	0.0234148	ENSG00000284959.1	RP11-114N19.3	10	8	0.781	-0.356	0.000202083	0.00379443
ENSG00000251555.1	RP11-745L13.2	1	1	1.462	0.548	0.0118746	0.037509	ENSG00000245248.7	RP11-305N23.1	22	17	0.78	-0.359	0.00411398	0.0338224
ENSG00000272905.1	RP11-265E18.1	2	3	1.461	0.547	6.01e-05	0.00043493	ENSG00000259087.5	RP11-356O9.2	72	56	0.78	-0.359	0.001307	0.0148387
ENSG00000253844.1	RP11-546K22.1	1	1	1.461	0.547	0.00802072	0.0271706	ENSG00000272140.2	RP11-574K11.29	22	17	0.778	-0.362	1.03e-05	0.00038089
ENSG00000231407.5	RP11-576I22.2	4	6	1.461	0.547	0.00027936	0.00165688	ENSG00000177788.5	RP5-1061H20.4	14	11	0.778	-0.362	0.00020334	0.00381104
ENSG00000276853.1	RP11-305O6.4	2	3	1.46	0.546	0.00090287	0.00445542	ENSG00000271327.1	RP11-1109F11.3	11	8	0.777	-0.363	6.7e-05	0.00165082
ENSG00000272087.1	RP11-379F4.7	14	21	1.46	0.546	7.42e-06	6.94e-05	ENSG00000207721.1	MIR186	14	11	0.777	-0.364	0.000136599	0.00285825
ENSG00000229227.8	RP11-38L15.2	1	2	1.46	0.546	0.00295564	0.0118448	ENSG00000263321.1	RP11-388C12.5	3	3	0.777	-0.364	0.00680348	0.0477081
ENSG00000237015.1	CTA-984G1.5	12	17	1.459	0.545	4.06e-10	1.11e-08	ENSG00000214548.15	MEG3	1028	798	0.777	-0.365	5.66e-05	0.00145021
ENSG00000276408.1	RP11-490B18.5	1	1	1.459	0.545	0.0100109	0.0326196	ENSG00000231731.7	AC010976.2	31	24	0.776	-0.367	1.71e-07	1.28e-05
ENSG00000232788.1	AC078883.3	8	11	1.458	0.544	6.21e-07	7.87e-06	ENSG00000255120.5	RP11-770G2.4	14	10	0.776	-0.367	0.000212262	0.00394142
ENSG00000237352.3	RP4-794H19.4	13	19	1.458	0.544	4.29e-08	7.28e-07	ENSG00000267026.5	RP11-92C4.3	8	6	0.775	-0.367	0.00238864	0.0232778
ENSG00000264301.1	RP11-527H14.3	1	2	1.456	0.542	0.00871457	0.029105	ENSG00000250397.2	RP11-1391J7.1	25	19	0.775	-0.368	0.000106019	0.00237317
ENSG00000259291.2	RP11-617F23.1	113	165	1.456	0.542	1.9e-20	3.55e-18	ENSG00000257509.1	RP11-762I7.4	13	10	0.775	-0.368	0.000904764	0.0115082
ENSG00000273680.1	RP11-996F15.6	5	8	1.456	0.542	2.53e-08	4.56e-07	ENSG00000275897.1	RP11-94C24.13	20	16	0.774	-0.369	0.00661874	0.0466359
ENSG00000226816.3	AC005082.12	9	13	1.455	0.541	5.37e-05	0.00039333	ENSG00000267940.1	RP11-290F24.6	58	45	0.774	-0.37	5.34e-07	3.47e-05
ENSG00000223685.5	RP11-196I2.1	2	4	1.454	0.54	0.0002694	0.00161218	ENSG00000263968.2	RN7SL381P	8	7	0.773	-0.371	0.00455327	0.0362171
ENSG00000267374.1	RP11-244M2.1	8	12	1.454	0.54	8.96e-06	8.21e-05	ENSG00000259767.1	RP11-90B9.2	4	3	0.773	-0.371	0.00212295	0.0215064
ENSG00000259847.1	RP11-95H3.1	1	2	1.454	0.54	0.0126531	0.0393964	ENSG00000252743.1	RNU6-850P	4	3	0.773	-0.372	0.00481132	0.0374003
ENSG00000272434.1	RP13-131K19.6	3	4	1.453	0.539	0.00016841	0.00106901	ENSG00000262434.1	RP11-676J12.8	5	4	0.773	-0.372	0.00151292	0.0166422
ENSG00000254872.3	RP13-870H17.3	37	53	1.452	0.538	4.2e-05	0.00031737	ENSG00000261583.1	CTD-2385L22.1	20	15	0.772	-0.373	0.00201044	0.020611
ENSG00000227542.1	AC092614.2	3	5	1.451	0.537	0.00015939	0.00101841	ENSG00000229848.1	RP13-766D20.2	15	11	0.772	-0.373	2.11e-05	0.000658794
ENSG00000226239.1	RP1-310O13.7	3	4	1.451	0.537	0.00048491	0.00264099	ENSG00000272849.1	RP11-347I19.8	101	78	0.772	-0.374	1.32e-06	7.36e-05
ENSG00000272656.1	RP11-219D15.3	2	3	1.451	0.537	0.00176924	0.00778028	ENSG00000254165.1	RP11-503E24.2	10	8	0.772	-0.374	0.000515195	0.007677
ENSG00000272540.1	XXbac-BPG252P9.9	1	1	1.451	0.537	0.0121008	0.0380321	ENSG00000268970.1	CTD-3099C6.11	59	46	0.771	-0.375	1.19e-11	3.08e-09
ENSG00000166770.10	AC004696.2	33	48	1.45	0.536	4.28e-14	2.78e-12	ENSG00000204055.4	RP11-247A12.2	12	9	0.771	-0.375	0.00196146	0.0202506
ENSG00000261504.1	RP11-317P15.4	3	5	1.45	0.536	0.00095353	0.00465586	ENSG00000203739.3	RP11-296O14.3	60	46	0.771	-0.375	6.79e-07	4.25e-05
ENSG00000184274.3	C21orf93	2	3	1.449	0.535	0.00092328	0.00453308	ENSG00000278434.1	RP11-709D24.8	4	3	0.771	-0.375	0.00703656	0.0487754
ENSG00000273311.1	DGCR11	19	28	1.449	0.535	1.97e-10	5.87e-09	ENSG00000258471.1	RP11-84C10.4	5	4	0.77	-0.377	0.00396005	0.03298
ENSG00000274508.1	RP11-212I21.5	3	4	1.449	0.535	0.0131609	0.0406335	ENSG00000207650.1	MIR570	48	37	0.769	-0.378	2.89e-05	0.00084902
ENSG00000272717.1	RP11-342I1.2	2	3	1.448	0.534	0.00047824	0.00261536	ENSG00000272729.1	RP11-387A1.5	6	5	0.769	-0.378	0.00453921	0.0361937
ENSG00000260317.1	RP11-48B3.4	6	9	1.448	0.534	2.26e-05	0.00018319	ENSG00000265474.1	AC010761.9	4	3	0.769	-0.379	0.00389144	0.0325408
ENSG00000240889.1	RP4-726N20.2	4	6	1.448	0.534	1.52e-06	1.72e-05	ENSG00000213057.5	C1orf220	39	30	0.769	-0.379	1.37e-05	0.000465637
ENSG00000259038.1	CTD-2325P2.4	1	2	1.447	0.533	0.00440858	0.0165481	ENSG00000272599.2	RP11-152N13.16	10	7	0.769	-0.379	2.85e-05	0.00083919
ENSG00000236935.1	AP003774.1	21	30	1.446	0.532	2.34e-06	2.51e-05	ENSG00000273240.1	RP11-455J20.3	4	3	0.768	-0.38	0.00387052	0.0324719
ENSG00000250057.1	RP11-576N17.5	1	2	1.446	0.532	0.00525902	0.0191669	ENSG00000258646.1	RP11-950C14.3	4	3	0.768	-0.381	0.00180357	0.0191154
ENSG00000272861.1	RP11-332H14.1	2	3	1.445	0.531	0.00025439	0.00152816	ENSG00000279110.1	CTA-243E7.1	50	38	0.767	-0.382	0.00364216	0.0310386
ENSG00000204044.6	RP11-465L10.10	3	4	1.445	0.531	0.00937506	0.0308567	ENSG00000248587.7	GDNF-AS1	9	7	0.767	-0.383	0.000523285	0.00777496
ENSG00000218357.3	LL22NC03-75H12.2	3	5	1.444	0.53	0.00104753	0.00503889	ENSG00000248554.1	RP11-159F24.6	4	3	0.767	-0.383	0.00225086	0.0224255
ENSG00000284977.1	RP11-281A20.2	8	12	1.443	0.529	4.03e-05	0.00030768	ENSG00000250220.1	RP11-692D12.1	7	6	0.767	-0.383	0.000138527	0.00287249
ENSG00000260265.1	RP11-44F21.5	13	19	1.443	0.529	0.00043512	0.00241744	ENSG00000264278.1	RP11-162A12.2	60	46	0.767	-0.384	2.99e-09	4.35e-07
ENSG00000259251.2	RP11-643M14.1	2	2	1.443	0.529	0.00217963	0.00923828	ENSG00000223695.1	RP4-633O19__A.1	6	5	0.766	-0.384	0.000625806	0.00880077
ENSG00000278869.1	CITF22-49E9.3	15	22	1.441	0.527	3.97e-05	0.00030386	ENSG00000260927.1	RP11-459F6.3	5	4	0.766	-0.385	0.000921798	0.011624
ENSG00000275880.1	RP11-90L1.8	5	7	1.44	0.526	7.37e-05	0.00051837	ENSG00000261286.1	RP11-517C16.2	67	52	0.765	-0.386	1.93e-05	0.00061447
ENSG00000261737.1	RP4-612B15.3	13	20	1.439	0.525	7.36e-09	1.56e-07	ENSG00000278112.1	RP11-972P1.11	4	3	0.765	-0.387	0.00254333	0.0241652
ENSG00000254614.2	AP003068.23	43	61	1.438	0.524	1.66e-08	3.16e-07	ENSG00000250961.1	CTD-2023N9.1	4	3	0.764	-0.388	0.00413891	0.0339793
ENSG00000272572.1	RP11-179B2.2	2	2	1.438	0.524	0.00138995	0.00635608	ENSG00000267259.1	CTD-2008P7.9	9	6	0.763	-0.39	0.00714189	0.0493645
ENSG00000254211.5	CTB-43E15.4	3	5	1.437	0.523	0.00575361	0.0206518	ENSG00000253535.5	RP11-624C23.1	15	11	0.763	-0.39	0.000477838	0.00727905
ENSG00000231133.6	HAR1B	1	2	1.437	0.523	0.00611856	0.0217205	ENSG00000259408.2	RP11-3D4.3	6	4	0.762	-0.391	0.0032136	0.0284999
ENSG00000274204.1	RP11-272L14.2	1	2	1.437	0.523	0.00885542	0.0295015	ENSG00000255559.1	C8orf77	23	17	0.762	-0.392	1.78e-05	0.00058014
ENSG00000270696.1	RP11-342K6.1	57	83	1.437	0.523	2.1e-17	2.51e-15	ENSG00000230615.6	RP5-1198O20.4	21	16	0.762	-0.392	7.26e-06	0.000290155
ENSG00000258733.5	CTD-2341M24.1	13	19	1.436	0.522	1.94e-08	3.62e-07	ENSG00000269481.1	CTD-2521M24.6	8	6	0.761	-0.393	3.48e-05	0.000970612
ENSG00000258572.1	RP11-1070N10.3	12	18	1.435	0.521	0.00193516	0.00837523	ENSG00000269843.1	CTC-490E21.10	8	6	0.761	-0.394	0.000316201	0.00528825
ENSG00000272989.1	RP13-616I3.1	24	35	1.434	0.52	1.94e-05	0.00015981	ENSG00000272205.1	RP11-277B15.3	18	14	0.761	-0.394	5.75e-05	0.00146384
ENSG00000244676.5	AL109761.5	1	2	1.433	0.519	0.00246124	0.0102023	ENSG00000251015.1	XXyac-YMR12DG2.1	5	4	0.76	-0.395	0.00283894	0.0261264
ENSG00000259834.1	RP11-284N8.3	176	252	1.432	0.518	6.67e-07	8.38e-06	ENSG00000225746.10	MEG8	11	9	0.759	-0.397	0.00192366	0.0199801
ENSG00000237187.8	RP11-65F13.2	45	65	1.432	0.518	9.5e-13	5.02e-11	ENSG00000199804.1	RNA5SP383	10	8	0.759	-0.397	3.6e-05	0.000999636
ENSG00000277879.1	RP11-129M16.4	22	31	1.431	0.517	1.32e-07	1.97e-06	ENSG00000269356.1	RP11-120K24.4	5	4	0.759	-0.397	0.00327474	0.0287899
ENSG00000254802.1	AC022182.3	7	10	1.429	0.515	0.00022187	0.00136213	ENSG00000260645.1	RP11-250B2.5	12	9	0.759	-0.397	0.000130362	0.0027613
ENSG00000233682.3	RP11-13P5.2	5	7	1.428	0.514	0.00224018	0.00942748	ENSG00000231128.5	RP5-1073O3.2	6	4	0.76	-0.397	0.00288939	0.0263575
ENSG00000231613.1	RP5-943J3.1	1	2	1.426	0.512	0.00795937	0.0270228	ENSG00000214248.2	CTD-3193O13.12	6	5	0.759	-0.398	0.000489997	0.00740571
ENSG00000275995.1	CTD-2240J17.4	2	3	1.425	0.511	0.00047224	0.00258653	ENSG00000271973.1	RP11-572O6.1	4	3	0.759	-0.398	0.00238694	0.0232778
ENSG00000247081.7	RP11-318M2.2	9	12	1.425	0.511	2.14e-07	3.02e-06	ENSG00000212452.1	SNORD69	4	3	0.759	-0.399	0.00369062	0.0313473
ENSG00000267279.1	RP11-879F14.2	2	3	1.425	0.511	0.0104347	0.0336894	ENSG00000263307.1	RP11-166B2.8	6	5	0.758	-0.4	0.000990628	0.0121991
ENSG00000204277.1	RP11-219G17.4	15	22	1.424	0.51	0.00029085	0.00171837	ENSG00000258810.1	RP11-219E7.1	13	10	0.758	-0.4	0.000261661	0.00457773
ENSG00000237361.2	RP11-269C23.3	21	30	1.424	0.51	6.97e-06	6.56e-05	ENSG00000273096.1	RP3-508I15.20	13	10	0.758	-0.4	1.07e-05	0.000389355
ENSG00000224307.1	RP11-344B5.2	10	15	1.424	0.51	4.91e-08	8.27e-07	ENSG00000215023.2	AC114730.5	58	44	0.757	-0.401	0.00317936	0.0282941
ENSG00000258940.2	RP11-407N17.5	11	16	1.424	0.51	7.37e-07	9.11e-06	ENSG00000264012.1	RP11-627G18.2	8	6	0.757	-0.401	0.000992937	0.0121991
ENSG00000180869.4	C1orf180	9	13	1.423	0.509	0.0003477	0.00199803	ENSG00000237899.1	RP4-739H11.3	4	3	0.757	-0.401	0.00186108	0.0194692
ENSG00000228561.2	RP11-114M1.1	1	2	1.423	0.509	0.0106838	0.0343478	ENSG00000279762.3	RP11-227G15.12	5	4	0.757	-0.402	0.00696679	0.0485544
ENSG00000272189.1	RP3-325F22.5	26	37	1.422	0.508	6.12e-07	7.79e-06	ENSG00000217258.2	AC007249.3	6	4	0.756	-0.404	0.0002958	0.00499594
ENSG00000271781.1	CTD-2589H19.6	9	13	1.42	0.506	5.87e-07	7.51e-06	ENSG00000207923.1	MIR559	14	11	0.756	-0.404	6.12e-05	0.00153851
ENSG00000227630.3	LINC01132	6	9	1.42	0.505	2.89e-06	3.03e-05	ENSG00000263063.1	RP11-388C12.1	4	3	0.756	-0.404	0.00569373	0.0419996
ENSG00000273428.3	RP4-539M6.22	1	2	1.42	0.505	0.00447765	0.0167412	ENSG00000259659.1	RP11-151N17.1	9	7	0.754	-0.407	0.000102644	0.00231785
ENSG00000253307.1	RP11-10J21.4	2	3	1.418	0.504	0.00101319	0.00489786	ENSG00000207697.1	MIR573	5	4	0.754	-0.408	0.0010532	0.0126581
ENSG00000272142.1	RP11-428J1.5	8	12	1.417	0.503	6.87e-07	8.56e-06	ENSG00000269997.1	RP11-214K3.21	5	3	0.754	-0.408	0.00180489	0.0191154
ENSG00000262147.1	RP13-638C3.3	3	5	1.417	0.503	9.02e-05	0.00062036	ENSG00000227014.5	AC007285.6	5	3	0.753	-0.409	0.00143962	0.0160446
ENSG00000238122.1	RP11-483I13.2	1	2	1.416	0.502	0.0138472	0.0424086	ENSG00000188242.4	CTD-2228K2.5	10	7	0.753	-0.409	2.32e-05	0.000710645
ENSG00000269899.1	RP11-589N15.2	9	13	1.416	0.502	2.07e-06	2.25e-05	ENSG00000244137.1	RP11-99J16__A.2	35	26	0.753	-0.409	0.000712021	0.0097199
ENSG00000274818.1	RP1-292L20.3	4	6	1.414	0.5	1.15e-05	0.00010183	ENSG00000223318.1	RNA5SP111	4	3	0.753	-0.41	0.00358044	0.0306655
ENSG00000283959.1	KB-1042C11.5	5	7	1.413	0.499	0.00038163	0.00215898	ENSG00000254615.2	RP11-395G23.3	42	31	0.753	-0.41	7.47e-06	0.000296875
ENSG00000272102.1	RP3-355L5.5	4	6	1.413	0.499	1.67e-05	0.00014003	ENSG00000233509.2	RP11-944L7.1	3	2	0.753	-0.41	0.00648239	0.0459278
ENSG00000260742.1	RP11-366L5.1	7	10	1.412	0.498	2.74e-07	3.76e-06	ENSG00000214797.3	RP11-1036E20.9	9	7	0.752	-0.411	0.00584947	0.0429268
ENSG00000260302.2	RP11-973H7.4	7	11	1.412	0.498	4.83e-05	0.0003571	ENSG00000256897.1	RP11-17G12.2	5	4	0.751	-0.412	0.00190935	0.0198526
ENSG00000269293.2	RP1-265C24.9	59	84	1.411	0.497	4.23e-17	4.9e-15	ENSG00000199266.1	SNORA60	5	4	0.751	-0.413	0.000252844	0.00447696
ENSG00000259004.1	RP11-8L8.2	8	11	1.412	0.497	9.85e-05	0.00067072	ENSG00000259118.5	RP11-840I19.3	4	3	0.75	-0.414	0.00480663	0.0374003
ENSG00000280273.2	AF131216.7	1	2	1.41	0.496	0.0019119	0.00829475	ENSG00000259116.1	RP11-973N13.4	6	5	0.75	-0.416	0.00146993	0.0162916
ENSG00000275457.1	RP1-198K11.5	11	15	1.411	0.496	6.26e-09	1.34e-07	ENSG00000209482.1	SNORD83A	5	4	0.75	-0.416	0.00110526	0.0130989
ENSG00000261572.1	RP11-384L8.1	33	46	1.41	0.496	5.67e-06	5.44e-05	ENSG00000201684.1	RN7SKP239	5	4	0.748	-0.418	0.00628847	0.0450835
ENSG00000261801.5	RP11-941F15.1	43	61	1.409	0.495	3.42e-10	9.69e-09	ENSG00000244945.1	RP11-1379J22.2	22	17	0.748	-0.419	7.35e-07	4.51e-05
ENSG00000238160.1	AC116366.5	5	6	1.408	0.494	0.00014842	0.00095578	ENSG00000273674.4	CTD-2378E12.1	5	3	0.747	-0.42	0.00229456	0.0226191
ENSG00000270028.1	RP11-380L11.4	2	3	1.408	0.494	0.00032427	0.00187734	ENSG00000266017.1	MIR4477B	4	3	0.747	-0.42	0.00493612	0.0380323
ENSG00000203808.10	C6orf112	2	3	1.407	0.493	0.0030767	0.0122425	ENSG00000227907.1	RP11-102C16.3	20	15	0.748	-0.42	0.000396468	0.00629193
ENSG00000255328.1	RP11-326C3.12	4	5	1.406	0.492	0.0121249	0.0380697	ENSG00000264279.1	MIR4786	2	2	0.747	-0.421	0.00697893	0.0485636
ENSG00000281392.1	LINC00506	5	8	1.406	0.491	6.93e-07	8.62e-06	ENSG00000275025.1	RP5-875H18.10	6	5	0.746	-0.422	0.00108427	0.0129278
ENSG00000262454.3	MIR193BHG	20	28	1.405	0.491	2.06e-05	0.00016866	ENSG00000261476.1	RP11-77K12.3	3	2	0.746	-0.423	0.00614797	0.044292
ENSG00000270933.1	CTD-2227E11.1	36	50	1.404	0.49	6.06e-08	9.93e-07	ENSG00000239480.1	RP11-514P8.2	4	3	0.745	-0.424	0.00111396	0.0131117
ENSG00000277324.1	RP11-850A17.1	1	2	1.402	0.488	0.011029	0.0353086	ENSG00000226824.6	RP4-756H11.3	49	37	0.745	-0.424	2.55e-08	2.75e-06
ENSG00000269246.1	CTC-246B18.10	1	2	1.401	0.487	0.00794586	0.026989	ENSG00000226026.5	RP11-57H12.3	5	4	0.745	-0.425	0.000989373	0.0121991
ENSG00000225913.2	RP11-57C13.6	1	2	1.401	0.487	0.01104	0.0353332	ENSG00000237436.1	RP11-312B8.1	12	9	0.744	-0.426	1.05e-05	0.000384576
ENSG00000276116.2	FUT8-AS1	22	32	1.401	0.486	5.66e-08	9.34e-07	ENSG00000265010.1	RP11-661C3.2	3	2	0.745	-0.426	0.00411371	0.0338224
ENSG00000224992.2	RP11-295G24.5	6	8	1.4	0.486	7.66e-07	9.42e-06	ENSG00000197099.8	RP11-573D15.8	8	6	0.744	-0.427	0.000189194	0.00360207
ENSG00000273100.1	RP11-302L19.3	4	6	1.4	0.486	0.00038512	0.00217308	ENSG00000248936.1	RP11-36B15.1	15	11	0.743	-0.429	0.000120216	0.00259465
ENSG00000283633.1	AC005301.9	7	10	1.4	0.485	0.00296105	0.011862	ENSG00000261798.1	RP1-118J21.25	11	8	0.742	-0.43	9.03e-05	0.00208044
ENSG00000235904.2	AC012262.1	3	4	1.399	0.484	0.00063054	0.00330257	ENSG00000252061.1	RNU6-415P	2	2	0.741	-0.431	0.00520746	0.0395166
ENSG00000261357.1	RP11-626G11.1	3	4	1.397	0.483	0.00258775	0.0105974	ENSG00000225891.1	RP3-476K8.3	8	6	0.742	-0.431	0.000127137	0.00270978
ENSG00000257038.1	RP11-800A3.7	4	5	1.397	0.483	0.00067694	0.0035009	ENSG00000272170.1	RP11-387M24.5	3	2	0.74	-0.435	0.00459734	0.0363672
ENSG00000276529.1	AP001505.10	23	32	1.396	0.481	9.17e-11	2.89e-09	ENSG00000253047.1	RF00561	4	3	0.739	-0.437	0.000790309	0.0104276
ENSG00000250240.5	CTD-2154I11.2	1	2	1.396	0.481	0.00534583	0.0194235	ENSG00000283051.1	KB-51A8.1	11	8	0.738	-0.438	0.00655817	0.0462852
ENSG00000254271.1	RP11-131N11.4	1	1	1.396	0.481	0.016824	0.0497397	ENSG00000212493.1	SNORD19	3	2	0.738	-0.438	0.00568093	0.0419906
ENSG00000249249.1	AC010226.4	9	13	1.394	0.48	1.43e-08	2.79e-07	ENSG00000234286.1	AC006026.13	10	7	0.737	-0.439	0.00094787	0.0118507
ENSG00000267107.6	AC011526.1	60	83	1.395	0.48	3.37e-08	5.98e-07	ENSG00000214999.3	AC129492.6	8	6	0.738	-0.439	0.000379299	0.00611412
ENSG00000272456.1	CTD-2342N23.3	1	2	1.395	0.48	0.0109712	0.0351552	ENSG00000266936.1	CTC-215O4.4	3	2	0.738	-0.439	0.00523846	0.0397224
ENSG00000260810.1	CTD-2547L24.4	4	5	1.395	0.48	0.00029341	0.00173254	ENSG00000257964.1	RP11-133N21.10	3	2	0.737	-0.439	0.00435673	0.0351418
ENSG00000232533.1	AC093673.5	49	69	1.394	0.479	6.87e-12	2.77e-10	ENSG00000264520.1	RP4-777O23.2	4	3	0.738	-0.439	0.00227177	0.0225461
ENSG00000261061.1	RP11-303E16.2	46	64	1.392	0.477	3.12e-10	8.88e-09	ENSG00000232118.2	AP000240.5	3	2	0.737	-0.44	0.00398473	0.0331587
ENSG00000228401.4	RP11-251M1.1	3	4	1.389	0.474	0.00132457	0.00610424	ENSG00000235079.1	RP11-108P2.1	8	6	0.737	-0.44	7.8e-05	0.00184572
ENSG00000283422.1	RP11-256L6.5	3	5	1.388	0.473	0.00859692	0.0287842	ENSG00000228634.1	RP4-534N18.2	5	4	0.737	-0.44	0.00331336	0.0290827
ENSG00000245522.2	RP11-540A21.2	7	10	1.386	0.471	1.95e-06	2.14e-05	ENSG00000271554.1	RP4-665N4.8	3	3	0.736	-0.441	0.00247162	0.0237817
ENSG00000240449.1	RP4-584D14.5	11	15	1.386	0.471	1.16e-08	2.33e-07	ENSG00000271259.1	RP11-1109F11.5	3	2	0.736	-0.442	0.00224239	0.0223784
ENSG00000261158.1	CTD-2583P5.3	3	4	1.385	0.47	0.00270423	0.0109859	ENSG00000270154.1	RP11-419I17.2	4	3	0.736	-0.442	0.00541219	0.0405301
ENSG00000222808.1	RNU4-47P	3	4	1.385	0.47	0.00093273	0.00456898	ENSG00000228919.5	AC097381.1	3	2	0.736	-0.443	0.00292118	0.0264652
ENSG00000285106.1	RP11-36B6.2	11	15	1.385	0.47	0.00010725	0.00072201	ENSG00000243959.3	RN7SL684P	6	4	0.736	-0.443	0.000623092	0.00877464
ENSG00000260552.1	RP11-49I11.1	4	5	1.385	0.47	0.00176303	0.00776559	ENSG00000266718.1	RP11-466A19.1	37	27	0.736	-0.443	1.91e-05	0.000610746
ENSG00000260704.1	LINC00543	93	128	1.383	0.468	1.9e-05	0.00015648	ENSG00000251775.1	RF01293	4	3	0.735	-0.444	0.00553332	0.0412564
ENSG00000253092.1	RF01241	1	1	1.382	0.467	0.01369	0.0420237	ENSG00000257842.5	RP11-483C6.2	14	10	0.735	-0.444	0.00594346	0.0434413
ENSG00000261613.2	RP11-20I23.13	7	10	1.382	0.467	0.00082977	0.00415237	ENSG00000239377.1	RP4-584D14.6	5	3	0.734	-0.446	0.000219498	0.0040473
ENSG00000258561.1	RP11-72M17.1	2	3	1.382	0.467	0.00140731	0.0064217	ENSG00000268686.1	AC010524.2	4	3	0.734	-0.447	0.0045562	0.0362171
ENSG00000259062.2	ACTN1-AS1	3	4	1.381	0.466	0.00135473	0.00622439	ENSG00000276071.1	CTD-3234P18.6	5	4	0.733	-0.447	0.000359291	0.00586537
ENSG00000285090.1	COL1A2-AS1	2	2	1.381	0.466	0.00291933	0.0117345	ENSG00000259883.1	CTD-2382E5.4	4	3	0.733	-0.448	0.000813481	0.0106119
ENSG00000248008.2	RP11-18C24.6	66	92	1.381	0.466	3.62e-10	1.02e-08	ENSG00000268532.1	RP11-514D23.1	8	6	0.732	-0.449	7.61e-05	0.00182053
ENSG00000237513.1	RP11-325F22.2	25	35	1.381	0.466	8.36e-05	0.00057986	ENSG00000254756.1	RP11-867G23.12	3	2	0.733	-0.449	0.00199293	0.020493
ENSG00000228737.2	AC008781.7	1	1	1.38	0.465	0.0144805	0.0439441	ENSG00000259209.3	RP5-991G20.2	7	5	0.733	-0.449	1.12e-05	0.000402034
ENSG00000225978.3	HAR1A	15	21	1.38	0.465	1.33e-06	1.54e-05	ENSG00000271659.1	RP11-435O5.4	6	4	0.732	-0.45	0.000446402	0.00693411
ENSG00000229609.1	RP11-125I23.3	2	3	1.379	0.464	0.0101715	0.0330359	ENSG00000259345.6	RP11-624L4.1	17	13	0.732	-0.45	0.000120002	0.00259465
ENSG00000258056.2	RP11-644F5.11	80	110	1.376	0.46	1.5e-15	1.3e-13	ENSG00000277539.1	RP11-298C2.1	5	4	0.731	-0.451	0.00533319	0.040149
ENSG00000272440.1	RP11-379F4.6	6	8	1.374	0.459	0.00034571	0.00198847	ENSG00000224635.1	RP4-564F22.5	14	10	0.732	-0.451	0.000583261	0.00836307
ENSG00000265943.1	RP11-739L10.1	2	3	1.375	0.459	0.00154429	0.00692819	ENSG00000258658.1	RP11-517O13.3	3	2	0.731	-0.452	0.00117136	0.0136169
ENSG00000241990.5	RP6-109B7.3	22	30	1.375	0.459	5.31e-08	8.85e-07	ENSG00000269427.1	CTC-429P9.1	81	59	0.731	-0.453	4.82e-13	1.5e-10
ENSG00000278267.1	MIR6859-1	8	11	1.373	0.458	9.42e-05	0.0006433	ENSG00000226953.7	AC010890.1	4	3	0.73	-0.455	0.00107797	0.0128804
ENSG00000275645.1	RP11-817O13.9	2	2	1.373	0.457	0.00231517	0.00970478	ENSG00000230613.1	RP3-324O17.2	5	4	0.73	-0.455	0.000170023	0.00330821
ENSG00000246100.3	CTC-774J1.2	23	32	1.371	0.456	3.39e-09	7.72e-08	ENSG00000230612.3	AC004237.1	2	2	0.729	-0.456	0.00531719	0.0400887
ENSG00000283849.1	RP11-331G2.7	2	3	1.372	0.456	0.0064602	0.022729	ENSG00000248256.1	RP11-702A23.1	5	4	0.729	-0.456	0.000137236	0.00285963
ENSG00000230082.1	AC018809.6	5	7	1.37	0.454	5.3e-05	0.0003893	ENSG00000275542.1	RP11-455O6.9	8	6	0.729	-0.457	1.66e-05	0.000546814
ENSG00000283646.1	RP11-24F11.5	20	28	1.37	0.454	2.02e-06	2.2e-05	ENSG00000180279.6	CTD-2568A17.5	8	6	0.728	-0.458	0.00010557	0.00236829
ENSG00000269176.2	RP11-727F15.12	2	3	1.369	0.453	0.00203846	0.00873718	ENSG00000235927.4	NEXN-AS1	4	3	0.728	-0.458	0.00164253	0.0176882
ENSG00000255434.1	CTD-2530H12.8	2	2	1.368	0.452	0.00561802	0.0202332	ENSG00000277678.1	RF00003	2	1	0.728	-0.458	0.00603638	0.0438279
ENSG00000280279.1	RP11-1228E12.1	5	7	1.368	0.452	0.00242925	0.0101075	ENSG00000235865.2	RP11-477J21.7	29	21	0.728	-0.458	7.94e-05	0.00187101
ENSG00000214708.4	AC090616.2	9	12	1.367	0.451	0.00028777	0.00170203	ENSG00000260798.1	RP11-354M1.2	3	2	0.727	-0.459	0.00430184	0.0348912
ENSG00000225331.1	AP001055.6	8	12	1.366	0.45	0.00111382	0.00530482	ENSG00000275162.1	LLNLR-260G6.1	3	2	0.726	-0.461	0.00493766	0.0380323
ENSG00000248441.6	CTD-2536I1.1	14	19	1.365	0.449	0.00033289	0.00192405	ENSG00000257277.1	RP11-434H14.1	12	8	0.727	-0.461	0.00319224	0.0283594
ENSG00000271646.1	RP11-326I11.3	101	138	1.365	0.449	5.35e-12	2.24e-10	ENSG00000230068.2	RP1-224A6.6	3	2	0.726	-0.462	0.00529164	0.0399778
ENSG00000270021.1	CTC-203F4.2	5	7	1.363	0.447	4.02e-05	0.00030709	ENSG00000256124.5	RP11-84E24.3	4	3	0.726	-0.462	0.00126056	0.0144233
ENSG00000253214.1	RP11-1149M10.2	4	6	1.362	0.445	0.00294525	0.0118165	ENSG00000233799.1	AC139887.4	5	4	0.725	-0.463	0.000567392	0.00821597
ENSG00000248429.5	RP11-597D13.9	17	23	1.361	0.445	1.98e-06	2.17e-05	ENSG00000235072.2	AC012074.2	8	5	0.725	-0.464	5.18e-06	0.000222221
ENSG00000228651.1	RP11-556E13.1	3	4	1.36	0.444	0.00387226	0.0148914	ENSG00000260060.1	RP11-388M20.1	8	5	0.725	-0.464	1.78e-05	0.00058014
ENSG00000261730.1	RP4-668J24.2	9	13	1.36	0.444	1.86e-05	0.00015432	ENSG00000272810.1	U91328.22	3	2	0.725	-0.464	0.00250169	0.0238638
ENSG00000274414.1	RP5-965G21.4	13	17	1.36	0.444	0.00803852	0.0272222	ENSG00000275401.1	RP4-564F22.7	4	3	0.724	-0.465	0.00159946	0.0173337
ENSG00000254401.1	RP11-179A10.1	4	5	1.36	0.443	0.0007794	0.003941	ENSG00000223561.6	AC003090.1	18	13	0.724	-0.466	7.59e-06	0.000298206
ENSG00000230615.6	RP5-1198O20.4	11	15	1.359	0.443	1.77e-05	0.00014731	ENSG00000182586.8	LINC00334	2	2	0.724	-0.466	0.00525239	0.0397692
ENSG00000228705.1	RP5-885L7.10	2	3	1.359	0.442	0.00853672	0.0286366	ENSG00000258735.1	LINC00637	4	3	0.722	-0.469	0.00481062	0.0374003
ENSG00000215374.5	RP11-1195F20.2	8	11	1.357	0.441	0.00014324	0.0009263	ENSG00000250659.2	RP11-864I4.3	12	9	0.722	-0.471	0.000454392	0.0070369
ENSG00000230587.1	AC093609.1	5	7	1.357	0.44	0.00046536	0.00255412	ENSG00000225187.1	AC073283.7	2	2	0.72	-0.473	0.00339128	0.0295893
ENSG00000226496.2	C21orf130	3	4	1.357	0.44	0.00100208	0.00485316	ENSG00000261140.1	RP11-20I23.6	5	4	0.72	-0.473	0.000456425	0.00704709
ENSG00000214546.3	AC087491.2	9	12	1.355	0.439	0.00034774	0.00199803	ENSG00000251381.7	CTC-497E21.4	4	3	0.72	-0.474	0.00614131	0.044292
ENSG00000230943.1	RP11-367G18.1	5	6	1.356	0.439	0.00866895	0.0289799	ENSG00000259341.1	RP11-20G13.1	7	5	0.72	-0.474	0.000184518	0.00354247
ENSG00000250616.2	RP11-455F5.3	9	13	1.356	0.439	0.00012229	0.00081224	ENSG00000247982.6	RP11-358M11.2	440	317	0.72	-0.474	0.000255953	0.00450865
ENSG00000249007.1	RP11-510N19.5	15	21	1.356	0.439	0.00211	0.00900752	ENSG00000208028.1	MIR616	5	4	0.719	-0.475	0.00146541	0.0162766
ENSG00000237036.4	ZEB1-AS1	37	51	1.356	0.439	2.09e-08	3.86e-07	ENSG00000274184.1	RP11-158H5.8	6	4	0.72	-0.475	5.95e-05	0.00150702
ENSG00000233251.7	AC007743.1	5	7	1.355	0.438	0.00159575	0.00710823	ENSG00000233776.5	RP11-384P7.6	3	2	0.719	-0.475	0.00442431	0.0354083
ENSG00000227375.5	AC092937.2	4	5	1.355	0.438	0.0012951	0.00599171	ENSG00000254691.1	RP11-91P24.5	3	2	0.719	-0.476	0.0021344	0.021601
ENSG00000260018.1	RP11-505K9.1	10	14	1.354	0.437	1.93e-06	2.12e-05	ENSG00000248027.1	CTD-2383M3.1	3	2	0.718	-0.477	0.00308119	0.0277091
ENSG00000226578.1	RP11-258F22.1	1	2	1.353	0.436	0.00707082	0.0244657	ENSG00000278420.1	MIR6819	3	2	0.718	-0.477	0.00210824	0.0213997
ENSG00000244733.5	RP11-506M13.3	17	23	1.353	0.436	7.53e-09	1.59e-07	ENSG00000258811.1	CTD-3051D23.1	3	2	0.718	-0.478	0.00288977	0.0263575
ENSG00000236304.1	AP001189.4	8	11	1.352	0.435	6.64e-05	0.0004733	ENSG00000232324.1	AC008440.10	3	2	0.717	-0.481	0.0022897	0.0226147
ENSG00000238290.1	RP11-431K24.1	3	4	1.352	0.435	0.00391446	0.015032	ENSG00000207730.3	MIR200B	43	31	0.716	-0.481	6.58e-06	0.000268722
ENSG00000177757.2	FAM87B	5	6	1.351	0.434	2.64e-05	0.00020995	ENSG00000180422.3	LINC00304	5	4	0.716	-0.482	0.00354147	0.030459
ENSG00000228221.5	RP11-335L9.1	8	12	1.351	0.434	0.00038876	0.00219006	ENSG00000248015.6	AC005329.7	2	2	0.716	-0.483	0.00701537	0.0487274
ENSG00000277534.1	RP11-9E17.1	16	22	1.351	0.434	1.54e-08	2.95e-07	ENSG00000260971.4	RP1-158P9.2	3	2	0.715	-0.483	0.00373493	0.0315408
ENSG00000238363.1	SNORA13	1	2	1.351	0.434	0.0112907	0.0360061	ENSG00000266151.1	MIR3646	4	3	0.715	-0.484	0.0028698	0.0262797
ENSG00000265206.5	RP5-1171I10.5	469	633	1.35	0.433	0.00176372	0.00776559	ENSG00000257894.2	RP1-78O14.1	4	3	0.715	-0.484	0.000741454	0.0100018
ENSG00000236499.2	LINC00896	14	19	1.349	0.432	0.0001339	0.00087715	ENSG00000236021.1	RP11-195C7.1	6	4	0.714	-0.485	2.3e-05	0.000706664
ENSG00000273264.1	RP11-131L23.2	2	2	1.349	0.432	0.014726	0.0445877	ENSG00000264755.1	MIR3131	19	13	0.714	-0.487	9.85e-07	5.86e-05
ENSG00000232065.1	AC023797.1	2	3	1.348	0.431	0.00142839	0.00649012	ENSG00000269954.2	RP11-148O21.2	46	32	0.713	-0.487	0.00469115	0.036797
ENSG00000273855.1	RP11-133K1.12	5	7	1.347	0.43	0.00032273	0.00187147	ENSG00000259442.1	RP11-752G15.8	5	4	0.713	-0.487	0.000684871	0.00941193
ENSG00000255495.1	AC145124.2	13	18	1.345	0.427	0.00014816	0.00095508	ENSG00000232406.6	RP11-234K24.3	6	4	0.712	-0.49	0.000960707	0.0119585
ENSG00000261512.2	RP11-46D6.1	53	72	1.344	0.426	3.24e-08	5.76e-07	ENSG00000257194.2	RP11-567C2.1	21	15	0.712	-0.491	0.00112128	0.0131677
ENSG00000234779.1	RP11-62F24.2	3	4	1.342	0.425	0.00273015	0.0110655	ENSG00000233056.2	AP001629.8	9	6	0.711	-0.492	0.000389702	0.00621424
ENSG00000277782.1	RP11-775C24.5	12	17	1.343	0.425	1.85e-05	0.00015378	ENSG00000222937.1	SNORD63B	10	7	0.711	-0.492	2.47e-06	0.000121358
ENSG00000250508.1	RP11-757G1.6	10	14	1.341	0.424	0.00018328	0.00115105	ENSG00000272940.1	CTA-384D8.33	2	1	0.71	-0.493	0.00175266	0.018717
ENSG00000268061.5	NAPA-AS1	14	18	1.34	0.423	9.5e-09	1.96e-07	ENSG00000265452.1	MIR3682	4	3	0.71	-0.494	0.000805481	0.0105734
ENSG00000267475.1	CTD-2538C1.2	11	15	1.339	0.421	3.65e-07	4.9e-06	ENSG00000261634.3	RP11-352D13.6	5	4	0.709	-0.497	0.000172319	0.00333953
ENSG00000278291.1	RP11-172H24.4	9	12	1.339	0.421	0.00040953	0.00229368	ENSG00000262223.6	RP11-1055B8.3	4	3	0.708	-0.498	0.000156943	0.0031303
ENSG00000239899.3	RN7SL674P	7	10	1.338	0.42	0.00542182	0.0196457	ENSG00000247317.3	RP11-273G15.2	4	3	0.708	-0.498	0.00208696	0.0212046
ENSG00000261000.1	RP11-534L20.5	3	4	1.337	0.42	0.012216	0.0382812	ENSG00000223356.1	RP11-66D17.5	6	4	0.707	-0.501	7.62e-05	0.00182053
ENSG00000272264.1	RP11-92K15.3	16	22	1.338	0.42	1.3e-06	1.51e-05	ENSG00000258355.1	RP11-651L5.2	4	3	0.706	-0.502	8.76e-05	0.00202662
ENSG00000265478.2	CTD-2145A24.5	4	5	1.337	0.419	0.00022105	0.00135785	ENSG00000283036.2	RP11-101C21.4	2	1	0.705	-0.504	0.00725768	0.0499703
ENSG00000270504.1	RP11-420L9.5	34	45	1.337	0.419	7.61e-08	1.21e-06	ENSG00000255670.1	RP11-253I19.3	5	4	0.705	-0.504	0.00049428	0.0074443
ENSG00000229155.1	RP11-528A4.2	16	22	1.337	0.419	0.00411743	0.0156697	ENSG00000234945.7	AC109828.1	6	4	0.705	-0.505	0.000131395	0.00277173
ENSG00000228606.2	RP11-574F21.2	7	10	1.337	0.419	2.22e-05	0.00018036	ENSG00000228060.1	RP11-69E11.8	6	4	0.704	-0.505	0.000930548	0.0117055
ENSG00000272345.1	RP1-30M3.5	10	14	1.336	0.418	3.96e-07	5.28e-06	ENSG00000237596.6	RP13-143G15.4	6	4	0.704	-0.506	0.000425028	0.00667287
ENSG00000224739.2	AC016735.1	9	13	1.336	0.417	0.00074347	0.00377835	ENSG00000234900.1	RP1-278O22.2	5	3	0.704	-0.507	0.000120122	0.00259465
ENSG00000245937.7	CTC-228N24.3	250	334	1.335	0.417	2.92e-15	2.46e-13	ENSG00000258857.1	RP11-247L20.3	5	3	0.704	-0.507	1.82e-05	0.000588776
ENSG00000230266.1	AC011325.1	13	17	1.334	0.416	4.46e-05	0.00033328	ENSG00000269560.1	CTD-2192J16.21	5	3	0.702	-0.51	0.000458863	0.00706124
ENSG00000272277.1	RP1-40E16.12	7	9	1.332	0.414	4.45e-05	0.00033298	ENSG00000224729.5	PCOLCE-AS1	3	2	0.702	-0.51	0.000655169	0.00907675
ENSG00000229891.1	Z83851.1	24	32	1.333	0.414	0.00019947	0.00123959	ENSG00000282876.1	RP1-138B7.7	2	1	0.702	-0.51	0.00325069	0.0286799
ENSG00000232415.1	CTB-51J22.1	5	6	1.331	0.412	0.00055234	0.00294948	ENSG00000206762.1	RNU6-418P	8	6	0.701	-0.512	6.03e-05	0.00151825
ENSG00000261159.1	RP11-723O4.9	8	11	1.331	0.412	0.00219809	0.00928332	ENSG00000254739.1	RP13-46H24.1	4	3	0.7	-0.514	0.00106628	0.0127705
ENSG00000215014.4	RP5-832C2.5	13	18	1.331	0.412	4.47e-09	9.9e-08	ENSG00000198976.1	MIR429	150	105	0.7	-0.515	1.06e-09	1.75e-07
ENSG00000233903.2	Z83851.4	17	24	1.331	0.412	2.55e-07	3.53e-06	ENSG00000207185.1	RNU6-1157P	2	1	0.7	-0.516	0.00634856	0.0453031
ENSG00000268713.1	CTC-444N24.8	33	44	1.33	0.411	2.93e-12	1.32e-10	ENSG00000232519.2	RP11-29H23.4	2	1	0.699	-0.516	0.00299916	0.0270745
ENSG00000260136.5	CTD-2270L9.4	10	13	1.327	0.408	2.11e-05	0.00017245	ENSG00000260173.1	RP11-2I17.4	7	5	0.699	-0.516	0.0013348	0.0150875
ENSG00000257084.1	U47924.27	33	43	1.327	0.408	0.00037239	0.00211909	ENSG00000274414.1	RP5-965G21.4	141	98	0.699	-0.516	2.26e-08	2.52e-06
ENSG00000271983.1	RP11-28H5.2	3	4	1.326	0.407	0.00124244	0.0057908	ENSG00000231393.1	RP11-331F9.3	3	2	0.699	-0.517	0.00273165	0.0253887
ENSG00000274015.1	CTD-2302E22.6	2	3	1.322	0.403	0.013035	0.0403147	ENSG00000237934.1	RP11-467D18.2	3	2	0.698	-0.518	0.00091379	0.0115657
ENSG00000258667.1	RP11-618G20.2	3	4	1.321	0.402	0.0101624	0.0330359	ENSG00000207359.1	RNU6-925P	2	1	0.698	-0.52	0.00333414	0.0292401
ENSG00000260361.1	CTD-2313J17.5	9	12	1.32	0.401	4.23e-05	0.00031918	ENSG00000259070.5	RP11-566K8.2	18	13	0.697	-0.521	6.58e-07	4.19e-05
ENSG00000272848.1	RP1-137D17.2	3	3	1.32	0.401	0.00598872	0.0213516	ENSG00000268401.1	CTC-344H19.4	2	1	0.696	-0.522	0.00291805	0.0264652
ENSG00000255363.2	RP11-672A2.5	2	3	1.32	0.401	0.0161169	0.0478883	ENSG00000269235.1	CTC-429C10.4	8	6	0.696	-0.523	6.83e-05	0.00167306
ENSG00000226252.1	RP1-18D14.7	5	6	1.319	0.4	0.001247	0.00580443	ENSG00000258172.1	RP11-1105G2.4	2	1	0.696	-0.523	0.00307499	0.0277019
ENSG00000272081.1	CTD-2376I4.2	8	11	1.319	0.399	4.07e-05	0.0003097	ENSG00000233625.1	RP5-905G11.3	5	3	0.696	-0.523	0.000189379	0.00360207
ENSG00000201428.1	RN7SKP71	6	8	1.318	0.399	0.00780405	0.0266021	ENSG00000262663.1	RP11-497H17.1	6	4	0.696	-0.524	0.0018601	0.0194692
ENSG00000269906.1	RP11-248J18.2	5	7	1.318	0.399	0.00093077	0.00456145	ENSG00000229407.5	RP11-12M5.3	6	4	0.695	-0.525	0.000142069	0.00291297
ENSG00000260231.2	JHDM1D-AS1	271	357	1.317	0.397	2.38e-07	3.31e-06	ENSG00000236535.1	RP11-160H22.1	3	2	0.695	-0.525	0.00313936	0.0281089
ENSG00000272695.1	GAS6-AS2	11	14	1.316	0.396	0.00051053	0.002758	ENSG00000226334.1	RP11-217B7.2	3	2	0.695	-0.525	0.00195399	0.0202142
ENSG00000251450.1	CTC-459I6.1	2	3	1.314	0.394	0.0142749	0.0434689	ENSG00000277873.1	RP11-33N14.3	3	2	0.695	-0.525	0.000258735	0.00454203
ENSG00000273014.1	RP11-225B17.2	18	24	1.313	0.393	4.8e-06	4.72e-05	ENSG00000235271.5	RP1-90L6.3	2	1	0.693	-0.529	0.00722233	0.0497603
ENSG00000225465.8	RFPL1-AS1	7	9	1.312	0.392	4.05e-05	0.00030804	ENSG00000258498.8	DIO3OS	477	330	0.692	-0.531	8.76e-05	0.00202662
ENSG00000234141.1	AC009473.1	2	3	1.311	0.391	0.0125702	0.0392183	ENSG00000275888.1	RP13-516M14.10	50	35	0.692	-0.531	1.48e-14	6.06e-12
ENSG00000272677.1	RP11-127B20.3	5	6	1.312	0.391	0.00015316	0.00098394	ENSG00000261242.1	CTD-2302E22.4	3	2	0.692	-0.532	0.000242413	0.0043524
ENSG00000224687.1	RP11-21M7.1	10	13	1.312	0.391	0.00017023	0.00107799	ENSG00000277249.1	MIR6784	6	4	0.692	-0.532	0.000154353	0.00309672
ENSG00000233396.7	RP11-458D21.1	15	20	1.31	0.39	4.82e-06	4.74e-05	ENSG00000225408.1	RP11-207C16.4	1	1	0.692	-0.532	0.00439485	0.0352827
ENSG00000154537.4	FAM27C	5	7	1.307	0.386	0.00202114	0.00868392	ENSG00000260530.1	RP11-558A11.2	2	1	0.692	-0.532	0.00569854	0.0419996
ENSG00000262001.1	RP11-874J12.1	51	67	1.307	0.386	1.4e-06	1.61e-05	ENSG00000259349.1	RP11-15E18.1	8	5	0.691	-0.533	4.47e-07	2.99e-05
ENSG00000235077.1	AC073842.19	4	5	1.306	0.385	0.0035245	0.0137223	ENSG00000257831.1	RP11-596D21.1	5	4	0.691	-0.533	1.89e-05	0.000609176
ENSG00000245060.6	CTC-205M6.2	240	314	1.306	0.385	3.21e-11	1.13e-09	ENSG00000234617.1	RP11-188P20.2	4	3	0.69	-0.535	0.000291405	0.00494617
ENSG00000280303.2	ERICD	6	8	1.306	0.385	0.00015266	0.00098127	ENSG00000271795.1	CTC-251D13.1	13	9	0.69	-0.536	2.43e-06	0.000119867
ENSG00000225383.7	RP1-186E20.2	23	30	1.306	0.385	0.00615431	0.0218329	ENSG00000225951.1	RP11-339B21.9	2	1	0.689	-0.537	0.0070733	0.0489639
ENSG00000232956.8	SNHG15	193	251	1.304	0.383	8.43e-11	2.7e-09	ENSG00000267372.2	AC005330.2	3	2	0.689	-0.538	0.00248004	0.0237919
ENSG00000273117.1	AC144652.1	22	29	1.303	0.382	1e-05	9.06e-05	ENSG00000264384.2	RN7SL431P	5	3	0.689	-0.538	0.000485435	0.00735108
ENSG00000270362.1	RP11-46B11.5	22	28	1.304	0.382	1.88e-07	2.71e-06	ENSG00000261775.1	RP11-10O17.3	3	2	0.688	-0.539	0.000342708	0.00565771
ENSG00000277423.1	RP11-173P15.9	4	6	1.303	0.381	0.0029671	0.0118773	ENSG00000227947.1	RP11-543D5.1	8	5	0.688	-0.539	0.000156572	0.00312899
ENSG00000272425.1	RP11-363E6.4	2	3	1.302	0.381	0.0160388	0.0477025	ENSG00000245711.2	CTD-2320O4.2	5	3	0.688	-0.54	0.000798769	0.0105257
ENSG00000267583.5	RP11-322E11.5	4	5	1.302	0.38	0.00534525	0.0194235	ENSG00000237380.6	HOXD-AS2	97	67	0.688	-0.54	0.00150649	0.016607
ENSG00000272829.1	XXbac-B135H6.18	2	3	1.302	0.38	0.0104026	0.0336068	ENSG00000237463.5	RP11-280O1.2	2	1	0.687	-0.541	0.00477143	0.0372772
ENSG00000232811.1	RP11-96K19.2	9	12	1.301	0.379	7.63e-06	7.11e-05	ENSG00000269553.1	U62631.5	25	17	0.688	-0.541	0.00335099	0.0293376
ENSG00000264548.1	RP13-516M14.2	5	7	1.3	0.379	0.00092031	0.00452267	ENSG00000231758.2	AC092652.1	11	8	0.687	-0.542	5.72e-05	0.00146304
ENSG00000268001.1	CTC-241F20.3	101	132	1.3	0.378	4.42e-06	4.4e-05	ENSG00000242553.1	AP001432.14	5	4	0.687	-0.542	0.00016279	0.00320331
ENSG00000254027.1	RP11-363E6.3	3	4	1.299	0.377	0.00259322	0.0106158	ENSG00000279175.1	CTA-414D7.1	6	4	0.686	-0.543	0.000872861	0.0111718
ENSG00000167912.5	RP11-25K19.1	55	72	1.298	0.376	8.67e-10	2.24e-08	ENSG00000250230.2	RP11-855O10.2	11	8	0.686	-0.543	1.2e-05	0.000429081
ENSG00000272970.1	RP11-329B9.4	2	3	1.298	0.376	0.0159817	0.0475528	ENSG00000261442.1	RP11-709D24.6	5	3	0.686	-0.544	0.000860319	0.0110526
ENSG00000271122.1	RP11-379H18.1	100	131	1.297	0.376	4.98e-11	1.68e-09	ENSG00000235026.5	AC066593.1	114	78	0.685	-0.545	0.00125531	0.0143865
ENSG00000241657.1	TRBV11-2	15	19	1.298	0.376	0.00336031	0.0131792	ENSG00000257953.1	RP11-620J15.1	2	2	0.685	-0.546	0.00266034	0.0249134
ENSG00000254554.1	RP11-351I24.1	4	5	1.297	0.375	0.00855346	0.0286657	ENSG00000263597.1	MIR3936	15	10	0.684	-0.548	1.42e-07	1.08e-05
ENSG00000285210.1	RP5-977L11.2	5	6	1.296	0.374	0.00774978	0.0264577	ENSG00000245322.6	RP11-15B17.1	2	1	0.684	-0.548	0.00421489	0.03445
ENSG00000266389.1	CTB-41I6.1	8	11	1.294	0.372	0.0015938	0.00710823	ENSG00000256824.1	RP11-21A7A.2	3	2	0.684	-0.548	0.000992639	0.0121991
ENSG00000201302.1	SNORA65	4	5	1.294	0.372	0.00118181	0.00557156	ENSG00000232530.1	RP1-102K2.6	2	1	0.683	-0.55	0.00417059	0.0341867
ENSG00000268388.5	FENDRR	594	768	1.291	0.369	1.52e-10	4.63e-09	ENSG00000259645.1	RP11-253M7.6	2	2	0.683	-0.55	0.00161458	0.0174606
ENSG00000117242.7	RP11-401M16.7	54	70	1.292	0.369	6.74e-12	2.74e-10	ENSG00000234789.1	RP11-483H20.4	3	2	0.683	-0.55	0.000246577	0.0044101
ENSG00000273038.2	RP11-479G22.8	28	36	1.291	0.369	1.26e-05	0.00011026	ENSG00000237281.1	AC021016.8	2	1	0.682	-0.552	0.00273896	0.0253887
ENSG00000255517.6	CTD-3074O7.5	15	19	1.29	0.368	3.95e-07	5.28e-06	ENSG00000251209.7	LINC00923	20	14	0.682	-0.553	9.25e-06	0.000351139
ENSG00000265612.1	MIR4539	103	133	1.29	0.367	0.0142661	0.0434543	ENSG00000201512.1	SNORA71C	4	3	0.681	-0.554	7.17e-05	0.00174205
ENSG00000227082.1	CH17-437K3.1	3	4	1.289	0.366	0.00859176	0.0287759	ENSG00000250909.1	RP11-843P14.2	5	3	0.68	-0.556	6.03e-06	0.000252203
ENSG00000261526.2	CTB-31O20.2	13	17	1.287	0.364	2.06e-06	2.24e-05	ENSG00000269985.1	RP1-232P20.1	2	1	0.68	-0.557	0.00130057	0.0147821
ENSG00000273004.1	GS1-279B7.2	3	4	1.287	0.364	0.00837935	0.0282063	ENSG00000278740.1	RP11-147L13.14	3	2	0.679	-0.558	0.000805219	0.0105734
ENSG00000272941.1	RP11-134L10.1	7	10	1.286	0.363	0.00072947	0.00372024	ENSG00000271952.1	RP11-245G13.2	10	7	0.679	-0.558	0.00148625	0.0164192
ENSG00000270761.1	RP11-385F7.1	16	21	1.286	0.363	0.00070876	0.00363375	ENSG00000235760.3	AC138655.4	2	1	0.678	-0.561	0.00278347	0.0257314
ENSG00000275601.1	AC011330.13	11	15	1.285	0.362	6.43e-05	0.00046102	ENSG00000248773.1	RP11-231L11.3	3	2	0.678	-0.561	0.00122871	0.0141377
ENSG00000224468.3	RP11-181K3.4	3	3	1.286	0.362	0.0154674	0.0463717	ENSG00000207340.1	RNVU1-1	4	2	0.677	-0.563	0.00111264	0.0131117
ENSG00000259124.1	RP11-187O7.3	3	4	1.286	0.362	0.0151199	0.0455476	ENSG00000231868.1	RP1-202O8.2	6	4	0.676	-0.565	6.68e-05	0.00165082
ENSG00000240859.1	AC093627.10	98	126	1.283	0.36	5.96e-06	5.68e-05	ENSG00000271969.1	U47924.29	4	3	0.676	-0.566	7.58e-06	0.000298206
ENSG00000278376.1	RP11-158I9.8	24	31	1.283	0.36	8.08e-07	9.86e-06	ENSG00000254153.1	CTA-398F10.2	8	6	0.674	-0.568	0.000140069	0.0028835
ENSG00000228223.3	HCG11	298	383	1.282	0.359	4.71e-14	2.99e-12	ENSG00000267582.1	CTD-3252C9.2	2	1	0.674	-0.568	0.00683145	0.0478388
ENSG00000273824.1	RP11-81H14.1	15	19	1.283	0.359	0.00463096	0.0172252	ENSG00000272279.1	RP11-157J24.2	6	4	0.674	-0.569	0.000506446	0.00757969
ENSG00000269973.1	RP11-95D17.1	36	46	1.281	0.358	7.1e-08	1.14e-06	ENSG00000266313.1	RP11-173M1.4	2	1	0.673	-0.571	0.00462249	0.036538
ENSG00000275964.1	RP11-61K9.3	66	85	1.28	0.356	1.75e-06	1.94e-05	ENSG00000268499.1	CTB-102L5.8	5	3	0.673	-0.572	8.2e-06	0.000317369
ENSG00000271797.1	CTC-428G20.6	5	6	1.279	0.355	0.00295468	0.0118448	ENSG00000201388.1	SNORA68B	1	1	0.673	-0.572	0.00531446	0.0400887
ENSG00000272308.1	RP11-231G3.1	6	8	1.278	0.354	0.00057831	0.00306975	ENSG00000228010.5	AC073343.13	3	2	0.672	-0.573	0.00103706	0.012523
ENSG00000233184.6	RP11-421L21.3	50	63	1.278	0.354	1.54e-06	1.74e-05	ENSG00000267212.1	CTD-2659N19.9	2	1	0.672	-0.573	0.00429598	0.0348713
ENSG00000260868.1	RP11-394I13.1	3	4	1.278	0.353	0.0157252	0.0469598	ENSG00000266507.1	MIR4479	2	1	0.672	-0.574	0.00256273	0.0242369
ENSG00000232300.1	RP11-995C19.3	18	23	1.276	0.352	0.00109644	0.00523853	ENSG00000266922.1	CTC-499B15.6	4	2	0.671	-0.575	0.000121696	0.00261557
ENSG00000263731.1	RP11-498C9.15	26	33	1.276	0.351	5.12e-07	6.66e-06	ENSG00000234509.1	AP000253.1	4	3	0.671	-0.576	5.62e-05	0.00144368
ENSG00000271755.1	RP1-153G14.4	4	5	1.274	0.35	0.00175953	0.00775356	ENSG00000232234.3	RP11-203H2.1	3	2	0.671	-0.576	0.00105473	0.0126617
ENSG00000226706.1	RP11-426A6.5	3	4	1.275	0.35	0.00814992	0.0275557	ENSG00000249487.6	RP11-97O12.2	2	1	0.671	-0.577	0.00417163	0.0341867
ENSG00000235586.1	AC011247.3	4	5	1.274	0.349	0.00284505	0.0114662	ENSG00000234378.1	AC098828.2	3	2	0.67	-0.578	0.0048553	0.0375106
ENSG00000225439.2	AC073263.4	22	28	1.272	0.347	3.37e-07	4.57e-06	ENSG00000265871.1	MIR3174	1	1	0.669	-0.579	0.00351119	0.0302748
ENSG00000272143.1	RP11-811P12.4	13	17	1.272	0.347	1.62e-05	0.00013611	ENSG00000265490.1	RP11-806L2.6	3	2	0.669	-0.58	0.00166959	0.0179341
ENSG00000254615.2	RP11-395G23.3	12	16	1.271	0.346	0.00101569	0.00490548	ENSG00000253426.5	RP11-10A14.4	2	1	0.668	-0.582	0.000733478	0.00990727
ENSG00000256628.3	RP11-454H13.5	21	28	1.271	0.346	1.33e-08	2.62e-07	ENSG00000221500.1	SNORD100	8	5	0.668	-0.582	6.77e-08	5.83e-06
ENSG00000273179.1	RP11-20I20.4	45	57	1.27	0.345	0.00070973	0.00363526	ENSG00000263393.1	RP11-53I6.4	5	4	0.667	-0.584	1.93e-05	0.00061447
ENSG00000277010.1	RP11-616M22.12	11	14	1.27	0.345	0.00913791	0.0302833	ENSG00000225761.1	RP11-417O11.5	3	2	0.667	-0.585	0.00195758	0.0202309
ENSG00000274922.1	RP11-88E10.5	25	32	1.27	0.345	1.25e-06	1.46e-05	ENSG00000237286.1	AC004906.3	3	2	0.666	-0.586	0.00310717	0.0278937
ENSG00000231028.8	LINC00271	4	5	1.268	0.343	0.00430493	0.0162276	ENSG00000227186.1	RP11-77G23.5	1	1	0.666	-0.586	0.00540896	0.0405301
ENSG00000273055.1	CTB-13F3.1	13	17	1.267	0.341	0.00052318	0.00281673	ENSG00000274621.1	MIR6867	1	1	0.666	-0.587	0.00466144	0.0366481
ENSG00000233554.5	RP11-326F20.5	16	20	1.266	0.341	0.0025708	0.0105572	ENSG00000257989.1	RP1-288H2.2	1	1	0.665	-0.588	0.00480335	0.0374003
ENSG00000231760.4	RP11-350J20.5	6	8	1.267	0.341	0.00251028	0.0103437	ENSG00000279418.1	LINC00244	3	2	0.664	-0.59	0.000536133	0.0079043
ENSG00000224152.1	AC009506.1	38	48	1.266	0.34	3.01e-06	3.14e-05	ENSG00000261329.5	CTD-2049O4.1	2	1	0.664	-0.591	0.000917582	0.011585
ENSG00000273271.1	AP000254.8	15	19	1.266	0.34	1.58e-06	1.77e-05	ENSG00000162947.4	AC007364.1	2	2	0.663	-0.593	0.0041397	0.0339793
ENSG00000261068.2	RP11-7K24.3	26	33	1.265	0.34	0.00081825	0.00411205	ENSG00000226627.1	AP001271.2	2	2	0.662	-0.594	0.00425797	0.0346725
ENSG00000237125.9	HAND2-AS1	28	35	1.265	0.339	0.00125566	0.00583457	ENSG00000181171.5	RP11-245A18.2	2	1	0.662	-0.595	0.00349606	0.0301991
ENSG00000272732.1	RP5-1159O4.2	6	7	1.265	0.339	0.0025305	0.010415	ENSG00000258216.5	RP11-654D12.2	6	4	0.662	-0.595	0.000389754	0.00621424
ENSG00000275022.1	MIR6753	5	7	1.264	0.338	0.0124393	0.0389012	ENSG00000207944.1	MIR574	1	1	0.662	-0.596	0.00390602	0.0326361
ENSG00000272468.1	RP1-86C11.7	6	8	1.263	0.337	0.00112888	0.00535276	ENSG00000266573.5	RP11-449D8.5	4	3	0.661	-0.598	0.000210785	0.00392191
ENSG00000205611.4	LINC01597	27	34	1.262	0.336	0.00915298	0.030294	ENSG00000265917.1	MIR3685	7	4	0.66	-0.599	2.77e-07	1.99e-05
ENSG00000267344.1	CTB-39G8.3	15	19	1.262	0.335	0.00018178	0.00114372	ENSG00000253739.1	RNU6-323P	2	1	0.66	-0.599	0.00106362	0.0127535
ENSG00000276900.1	RP11-467L13.7	48	61	1.262	0.335	1.14e-06	1.34e-05	ENSG00000201579.1	RNU6-343P	1	1	0.66	-0.599	0.00370224	0.031368
ENSG00000186615.10	KTN1-AS1	16	20	1.261	0.334	7.78e-06	7.23e-05	ENSG00000173862.3	RP11-89N17.1	2	1	0.66	-0.599	0.00250462	0.0238638
ENSG00000255237.1	RP13-317D12.3	8	10	1.261	0.334	0.00013308	0.00087387	ENSG00000205041.1	CTC-425O23.2	14	9	0.659	-0.601	4.39e-07	2.97e-05
ENSG00000237181.1	AC147651.4	34	43	1.259	0.333	0.00010595	0.00071416	ENSG00000253361.2	RP11-675F6.4	3	2	0.659	-0.601	0.00165889	0.0178457
ENSG00000238045.9	AC009133.12	192	242	1.258	0.331	5e-06	4.91e-05	ENSG00000250075.5	RP11-584P21.2	2	1	0.658	-0.603	0.000930395	0.0117055
ENSG00000273084.1	RP11-1275H24.3	8	10	1.258	0.331	0.0015416	0.00691901	ENSG00000258101.2	RP11-977B10.2	7	5	0.659	-0.603	1.45e-06	7.89e-05
ENSG00000227740.1	RP11-318C24.2	3	4	1.258	0.331	0.0120008	0.037807	ENSG00000259584.1	RP11-521C20.2	2	1	0.658	-0.605	0.00160764	0.017404
ENSG00000237975.6	RP1-14N1.2	7	9	1.257	0.33	0.00831731	0.028033	ENSG00000231079.7	AC105402.4	4	3	0.655	-0.609	0.00183666	0.0193321
ENSG00000267325.1	RP11-397A16.2	4	6	1.255	0.328	0.0143166	0.0435831	ENSG00000267466.1	RP11-13K12.5	80	52	0.656	-0.609	0.000195111	0.00368375
ENSG00000278341.1	RP5-1142A6.10	5	6	1.255	0.328	0.00590527	0.0211109	ENSG00000233723.7	AC007092.1	2	1	0.655	-0.61	0.000879081	0.0112233
ENSG00000221990.4	C5orf55	45	56	1.254	0.327	9.23e-08	1.44e-06	ENSG00000207399.1	RNU6-1011P	2	1	0.655	-0.61	0.00250382	0.0238638
ENSG00000272502.1	RP11-713M15.2	4	5	1.254	0.327	0.00677798	0.023652	ENSG00000206924.1	RNU6-689P	2	1	0.655	-0.61	0.000384441	0.00616791
ENSG00000270210.1	RP11-373D23.3	5	7	1.253	0.326	0.007808	0.0266021	ENSG00000234650.5	RP11-151A6.5	4	3	0.655	-0.61	0.000247977	0.0044101
ENSG00000200087.1	SNORA73B	8	11	1.254	0.326	0.0054585	0.0197454	ENSG00000257467.5	RP11-121G22.3	2	1	0.655	-0.611	0.00182613	0.0192474
ENSG00000231999.6	RP5-1007M22.2	14	18	1.253	0.325	0.00066252	0.00343803	ENSG00000276365.1	MIR145	23	15	0.654	-0.612	1.05e-06	6.18e-05
ENSG00000250742.2	RP11-834C11.4	76	95	1.25	0.322	5.73e-07	7.37e-06	ENSG00000264829.1	RP11-474I11.8	2	1	0.654	-0.612	0.0037133	0.0314066
ENSG00000247095.2	MIR210HG	193	241	1.249	0.321	0.00311134	0.0123665	ENSG00000235445.1	XXbac-B476C20.14	2	1	0.654	-0.612	0.00237994	0.0232594
ENSG00000276115.1	RP11-817I4.2	9	11	1.249	0.321	0.0127609	0.0396145	ENSG00000234261.3	RP11-146I2.1	2	1	0.654	-0.614	0.00632791	0.0452397
ENSG00000274104.1	CTD-2553L13.10	11	14	1.248	0.32	4.34e-05	0.0003269	ENSG00000262075.3	RP5-1175C6.1	5	4	0.653	-0.614	2.53e-05	0.000760171
ENSG00000277159.1	RP11-88E10.4	6	7	1.247	0.319	0.003162	0.0125352	ENSG00000267758.1	RP11-358B23.5	1	1	0.652	-0.616	0.00463127	0.0365511
ENSG00000257354.2	RP11-631N16.2	71	89	1.246	0.318	0.00010957	0.00073491	ENSG00000226954.1	RP5-983L19.2	2	1	0.653	-0.616	0.00568633	0.0419996
ENSG00000255320.1	RP11-755F10.1	15	19	1.247	0.318	0.0006295	0.00330036	ENSG00000253263.1	KB-1507C5.3	2	1	0.652	-0.617	0.00256079	0.0242369
ENSG00000234614.1	AL450992.2	15	19	1.245	0.317	0.00052499	0.00282468	ENSG00000256185.1	RP11-612B6.2	7	5	0.652	-0.618	1.15e-06	6.56e-05
ENSG00000225265.1	RP11-378J18.3	10	12	1.245	0.316	0.00041174	0.00230247	ENSG00000228487.2	RP13-225O21.2	16	10	0.651	-0.619	2.75e-07	1.98e-05
ENSG00000265743.1	RP11-848P1.3	24	30	1.245	0.316	3.92e-06	3.94e-05	ENSG00000268658.5	CTD-2561J22.4	14	9	0.651	-0.62	2.92e-06	0.000138694
ENSG00000274173.1	RP4-568C11.4	46	57	1.245	0.316	0.00857766	0.0287377	ENSG00000275640.1	MIR6793	2	2	0.651	-0.62	0.000248208	0.0044101
ENSG00000273382.1	RP5-1065J22.8	17	21	1.245	0.316	8.97e-05	0.00061794	ENSG00000216863.9	RP3-398D13.3	6	4	0.651	-0.62	0.000242191	0.0043524
ENSG00000272909.1	CTD-2555O16.4	10	13	1.244	0.315	0.00017882	0.00112904	ENSG00000246130.1	RP11-875O11.2	2	1	0.65	-0.621	0.00352215	0.0303183
ENSG00000205791.3	RP11-757G14.4	10	12	1.244	0.315	9.01e-05	0.00062036	ENSG00000266852.2	MIR4482	2	1	0.65	-0.623	0.00360694	0.030841
ENSG00000267272.5	RP5-1052I5.1	14	17	1.244	0.315	0.00017633	0.00111394	ENSG00000223537.2	RP5-919F19.5	2	1	0.649	-0.624	0.000295367	0.00499594
ENSG00000269890.1	RP5-1139B12.2	7	9	1.244	0.315	0.00268337	0.0109136	ENSG00000232518.3	AC074366.3	2	1	0.648	-0.625	0.000998169	0.0122261
ENSG00000259343.6	RP11-761I4.3	20	24	1.243	0.314	1.72e-06	1.91e-05	ENSG00000206634.1	SNORA22	2	1	0.647	-0.628	0.000536616	0.0079043
ENSG00000273987.1	RP11-585P4.6	4	5	1.242	0.313	0.00888114	0.0295594	ENSG00000279006.1	CTA-243E7.2	7	4	0.646	-0.631	0.000357974	0.00585319
ENSG00000274964.1	RP11-817I4.1	7	9	1.242	0.313	0.00644429	0.022703	ENSG00000266965.1	RP11-712P20.2	2	1	0.645	-0.632	0.00465715	0.0366481
ENSG00000272894.5	RP5-1159O4.1	23	29	1.242	0.313	1.29e-05	0.00011188	ENSG00000206603.1	SNORA22B	1	1	0.645	-0.632	0.000779654	0.0103746
ENSG00000272447.1	RP11-182L21.6	37	46	1.241	0.312	1.31e-06	1.52e-05	ENSG00000222872.1	RNU4-78P	3	2	0.644	-0.634	2.71e-05	0.000804061
ENSG00000235978.6	AC018816.3	6	8	1.241	0.311	0.00211649	0.00902089	ENSG00000275207.1	MIR6740	1	1	0.644	-0.635	0.00228931	0.0226147
ENSG00000272077.1	RP11-348P10.2	14	18	1.24	0.31	2.67e-05	0.00021191	ENSG00000260545.1	CTB-134F13.1	1	1	0.642	-0.64	0.00287098	0.0262797
ENSG00000258301.3	RP11-488C13.5	5	6	1.24	0.31	0.00750248	0.0257338	ENSG00000207839.1	MIR33B	2	1	0.642	-0.64	0.000908103	0.0115221
ENSG00000265666.1	CTD-2267D19.2	37	46	1.239	0.309	6.99e-05	0.00049498	ENSG00000254538.1	RP11-463D19.1	3	2	0.642	-0.64	0.000536034	0.0079043
ENSG00000230630.4	DNM3OS	101	125	1.238	0.309	1.63e-05	0.00013719	ENSG00000265981.1	MIR544B	1	1	0.641	-0.641	0.00635472	0.0453031
ENSG00000177406.4	RP11-218M22.1	145	180	1.239	0.309	7.14e-08	1.14e-06	ENSG00000226995.7	RP5-828H9.3	1	1	0.641	-0.642	0.00431736	0.0349894
ENSG00000272979.1	RP11-647K16.1	3	3	1.239	0.309	0.012895	0.0399395	ENSG00000232363.1	RP1-102D24.5	3	2	0.64	-0.643	2.37e-05	0.000721368
ENSG00000273356.1	RP11-804H8.6	12	15	1.239	0.309	0.0002233	0.0013693	ENSG00000248115.1	RP11-752D24.2	1	1	0.64	-0.643	0.00155538	0.0169816
ENSG00000223960.6	AC009948.5	81	100	1.238	0.307	1.5e-06	1.7e-05	ENSG00000261433.1	CTC-297N7.1	2	1	0.64	-0.644	0.000431729	0.00674708
ENSG00000197989.13	SNHG12	255	316	1.237	0.307	1.33e-08	2.62e-07	ENSG00000254964.1	RP11-831H9.3	2	1	0.64	-0.644	0.000539955	0.00794206
ENSG00000226751.2	AF127936.5	13	16	1.235	0.305	0.00112406	0.00533227	ENSG00000206674.1	RNU6-945P	1	1	0.638	-0.647	0.00575931	0.0423561
ENSG00000268895.5	A1BG-AS1	18	22	1.234	0.304	0.00045105	0.00249353	ENSG00000204283.3	RP11-637C24.2	3	2	0.638	-0.648	0.00146765	0.0162839
ENSG00000272908.1	RP11-121A8.1	21	26	1.235	0.304	0.00119998	0.00563476	ENSG00000266232.1	MIR3178	2	1	0.638	-0.649	0.00152979	0.0167558
ENSG00000259775.1	RP11-45P15.4	5	6	1.234	0.304	0.00823929	0.0278314	ENSG00000252768.1	RNU6-856P	1	1	0.638	-0.649	0.00211961	0.0214938
ENSG00000254854.1	CTD-2523D13.2	6	7	1.233	0.303	0.0115849	0.0367901	ENSG00000230729.1	RP11-296L22.8	1	1	0.638	-0.649	0.0070203	0.0487286
ENSG00000257605.2	RP11-680A11.5	9	11	1.234	0.303	0.00035596	0.00203865	ENSG00000263675.1	MIR5581	4	3	0.637	-0.65	8.2e-06	0.000317369
ENSG00000205622.9	AF064858.6	22	27	1.232	0.301	0.00257377	0.0105572	ENSG00000228237.5	RP11-8J9.4	3	2	0.637	-0.65	3.18e-05	0.000910919
ENSG00000248092.7	RP11-159F24.1	164	202	1.232	0.301	2.05e-12	9.69e-11	ENSG00000285454.1	RP11-63A11.2	2	1	0.637	-0.651	0.00107054	0.0128064
ENSG00000256128.5	RP11-173C20.2	11	13	1.231	0.299	0.0102563	0.033224	ENSG00000222375.1	RN7SKP127	31	20	0.635	-0.656	0.000313021	0.00524362
ENSG00000235513.1	RP4-756G23.5	9	11	1.231	0.299	0.00426968	0.0161232	ENSG00000264954.1	RP11-214C8.2	2	1	0.635	-0.656	0.00456258	0.0362171
ENSG00000261889.1	RP11-473M20.16	8	9	1.23	0.298	0.00130337	0.00602476	ENSG00000252427.1	RF00573	1	1	0.634	-0.657	0.00180742	0.0191225
ENSG00000233058.1	AC046143.7	16	19	1.228	0.297	0.00035037	0.00201206	ENSG00000231439.4	Z84723.1	6	4	0.634	-0.658	7.29e-05	0.00176203
ENSG00000275088.1	RP11-442O1.3	10	13	1.228	0.296	0.00425105	0.0160585	ENSG00000228204.2	RP4-724E13.2	12	7	0.633	-0.66	7.49e-08	6.34e-06
ENSG00000259081.1	RP11-488C13.6	7	8	1.228	0.296	0.00796688	0.0270397	ENSG00000267391.4	RP11-1151B14.3	1	1	0.633	-0.661	0.0068362	0.0478394
ENSG00000232807.2	RP11-536K7.3	37	45	1.226	0.294	6.24e-05	0.00044955	ENSG00000260608.1	RP11-382A20.7	3	2	0.632	-0.661	3.14e-05	0.000905048
ENSG00000273366.1	CTA-989H11.1	9	12	1.225	0.293	0.00149953	0.0067644	ENSG00000199032.1	MIR425	1	1	0.631	-0.664	0.00655392	0.0462852
ENSG00000228801.5	RP11-110G21.1	38	47	1.225	0.293	7.77e-07	9.53e-06	ENSG00000254111.2	RP11-150O12.5	7	4	0.631	-0.664	5.34e-06	0.000227906
ENSG00000277715.1	RP11-651L5.3	14	17	1.225	0.293	0.00033957	0.00195529	ENSG00000241832.1	CECR3	3	2	0.631	-0.665	0.000154111	0.00309672
ENSG00000250988.7	RP11-752G15.6	7	9	1.225	0.293	0.00098076	0.00476266	ENSG00000261697.5	RP11-178L8.5	2	1	0.63	-0.667	0.00457722	0.036264
ENSG00000180139.11	RP11-399O19.5	29	36	1.224	0.291	0.0036845	0.0142567	ENSG00000229206.3	RP11-397O4.1	1	1	0.628	-0.67	0.00346547	0.0301085
ENSG00000257337.6	RP11-983P16.4	71	86	1.223	0.291	1.4e-07	2.07e-06	ENSG00000261083.1	RP11-93I21.3	1	1	0.629	-0.67	0.00108446	0.0129278
ENSG00000225205.5	AC093818.1	49	60	1.223	0.29	8.95e-06	8.21e-05	ENSG00000265879.1	MIR4748	2	1	0.627	-0.672	0.00243128	0.0234924
ENSG00000272523.1	CTC-329H14.4	32	39	1.222	0.289	1.46e-05	0.00012498	ENSG00000247925.2	RP3-510L9.1	3	2	0.628	-0.672	0.000160611	0.00317479
ENSG00000257167.2	RP11-181C3.2	34	42	1.221	0.289	5.64e-06	5.42e-05	ENSG00000243066.3	RN7SL842P	2	1	0.627	-0.673	0.00599535	0.0437121
ENSG00000247516.6	RP11-480D4.3	48	59	1.221	0.288	0.00024271	0.00146643	ENSG00000225778.5	RP11-401F24.4	5	3	0.627	-0.674	2.92e-06	0.000138694
ENSG00000228624.7	RP3-399L15.3	10	12	1.221	0.288	0.00014319	0.0009263	ENSG00000265204.1	RP11-403A21.3	2	1	0.625	-0.677	0.000393356	0.00626193
ENSG00000272112.1	CTB-113P19.5	13	16	1.22	0.287	0.00043539	0.00241744	ENSG00000255164.1	RP5-1047A19.4	1	0	0.625	-0.677	0.00629303	0.0450846
ENSG00000260083.1	RP11-1072A3.2	9	11	1.22	0.287	0.00075692	0.00384007	ENSG00000235085.3	AC091153.4	1	0	0.625	-0.679	0.00558718	0.0415372
ENSG00000260032.1	NORAD	3906	4760	1.219	0.285	6.21e-07	7.87e-06	ENSG00000222640.1	RNU2-51P	2	1	0.624	-0.68	0.000232855	0.00421771
ENSG00000244513.6	CTD-2013N24.2	11	14	1.218	0.284	0.00025291	0.00152118	ENSG00000251018.2	RP11-80G7.1	1	1	0.624	-0.68	0.00256979	0.0242369
ENSG00000237424.1	FOXD2-AS1	69	85	1.217	0.284	0.00663541	0.0232381	ENSG00000233858.4	AC026904.1	2	1	0.624	-0.681	0.000436249	0.00680734
ENSG00000273568.1	RP11-417L19.6	8	10	1.217	0.283	0.00341002	0.0133358	ENSG00000266278.1	RP11-41O4.2	1	1	0.623	-0.682	0.00218001	0.0219216
ENSG00000250320.5	CTD-2269F5.1	5	7	1.216	0.282	0.0099371	0.0324164	ENSG00000256481.1	RP11-21A7A.4	2	1	0.623	-0.683	0.00159353	0.017306
ENSG00000267226.2	RP11-126O1.5	4	5	1.215	0.281	0.0169183	0.049977	ENSG00000255652.3	RP11-313F23.4	2	1	0.623	-0.683	0.00108979	0.0129462
ENSG00000275202.1	RP11-156K23.3	33	41	1.215	0.281	0.00111429	0.00530482	ENSG00000238405.1	RNA5SP311	4	3	0.622	-0.685	4.91e-05	0.00130306
ENSG00000258920.1	FOXN3-AS1	26	32	1.214	0.28	0.00023867	0.00144695	ENSG00000240405.6	SAMMSON	2	1	0.621	-0.687	0.00381711	0.0321403
ENSG00000272444.1	RP11-1017G21.6	7	8	1.214	0.28	0.00430755	0.0162317	ENSG00000248724.6	NPHP3-AS1	1	1	0.62	-0.69	0.00240154	0.0233371
ENSG00000272763.1	RP11-357H14.17	459	557	1.214	0.279	0.00596819	0.0213001	ENSG00000233060.1	AC016700.2	1	1	0.62	-0.691	0.00350528	0.0302493
ENSG00000274270.1	RP11-34F20.7	5	6	1.212	0.277	0.0131082	0.040494	ENSG00000236824.2	BCYRN1	45	28	0.619	-0.691	7.82e-06	0.000304838
ENSG00000223764.2	RP11-54O7.3	136	165	1.212	0.277	0.00078967	0.00398724	ENSG00000235939.1	RP11-123B3.2	1	1	0.619	-0.691	0.00607273	0.0439673
ENSG00000226445.1	XXyac-YX65C7_A.2	11	14	1.21	0.276	0.0133264	0.0410508	ENSG00000249421.1	RP11-346A9.1	1	1	0.62	-0.691	0.00466532	0.0366505
ENSG00000225313.5	RP11-415J8.3	43	52	1.21	0.275	0.00032399	0.00187708	ENSG00000274422.1	LL22NC03-2H8.5	118	73	0.619	-0.692	1.84e-11	4.61e-09
ENSG00000278126.1	RP11-454E5.4	16	19	1.21	0.275	0.00073869	0.00375829	ENSG00000236206.1	RP11-306I1.2	1	1	0.619	-0.692	0.00364043	0.0310386
ENSG00000230733.2	AC092171.4	202	245	1.209	0.274	3.41e-08	6.02e-07	ENSG00000223675.1	RP11-86H7.6	1	0	0.619	-0.692	0.00368819	0.0313473
ENSG00000270673.1	RP11-16E18.4	17	21	1.21	0.274	0.00041058	0.00229836	ENSG00000252456.1	RNA5SP434	2	1	0.619	-0.693	0.000425845	0.00667548
ENSG00000177337.7	RP11-874J12.2	105	127	1.209	0.274	2.13e-06	2.3e-05	ENSG00000201342.1	RNU4-38P	1	1	0.618	-0.693	0.00321064	0.0284983
ENSG00000251136.8	RP11-37B2.1	58	71	1.208	0.272	0.00048536	0.00264208	ENSG00000263727.1	RP11-806L2.5	1	1	0.619	-0.693	0.0013483	0.0151898
ENSG00000265975.1	CTB-41I6.2	8	10	1.206	0.271	0.0152873	0.0459092	ENSG00000201876.1	RNA5SP97	1	1	0.617	-0.696	0.00152031	0.0166697
ENSG00000270006.2	RP11-178L8.7	10	12	1.207	0.271	0.005021	0.0184253	ENSG00000259575.1	RP11-39M21.2	2	1	0.616	-0.699	0.000910364	0.0115365
ENSG00000225377.5	RP5-1103G7.4	32	39	1.206	0.271	0.00146458	0.00663478	ENSG00000255176.1	AP002954.3	13	8	0.615	-0.7	1.75e-08	2.04e-06
ENSG00000243701.5	RP11-446H18.3	20	24	1.206	0.27	0.00039456	0.00221919	ENSG00000228590.1	AC007381.3	3	2	0.615	-0.702	0.000956107	0.0119391
ENSG00000259342.1	RP11-519G16.5	101	122	1.206	0.27	0.00978263	0.0319712	ENSG00000264862.2	RN7SL45P	1	0	0.615	-0.702	0.003121	0.0279934
ENSG00000262823.1	RP13-580F15.2	48	58	1.205	0.269	0.0003771	0.00214303	ENSG00000277681.1	MIR6739	3	2	0.613	-0.705	1.39e-05	0.000468645
ENSG00000253522.6	MIR3142HG	71	85	1.204	0.268	0.0119988	0.037807	ENSG00000239906.1	RP11-34P13.14	3	2	0.613	-0.707	1.97e-05	0.000622616
ENSG00000278133.1	RP11-196G11.5	148	179	1.204	0.268	4.4e-12	1.88e-10	ENSG00000249534.1	RP11-83C7.2	1	0	0.612	-0.709	0.00334758	0.0293329
ENSG00000237499.6	RP11-356I2.4	60	73	1.201	0.264	0.0019603	0.00844972	ENSG00000230725.5	RP4-738P15.1	1	1	0.611	-0.711	0.00599125	0.0437121
ENSG00000267342.1	RP11-552F3.10	11	13	1.197	0.259	0.00333021	0.0130881	ENSG00000267375.1	CTB-186G2.4	3	2	0.61	-0.712	0.000309522	0.00519348
ENSG00000248866.1	CTD-2314I6.1	34	41	1.195	0.258	0.00019262	0.0012012	ENSG00000254396.1	RP11-56F10.3	1	1	0.61	-0.712	0.00119918	0.0138602
ENSG00000215068.7	AC025171.1	52	62	1.195	0.257	0.00213031	0.00907616	ENSG00000226397.8	C12orf77	2	1	0.61	-0.713	0.00309523	0.0278109
ENSG00000250132.6	RP11-359B12.2	19	22	1.194	0.256	0.0001437	0.00092876	ENSG00000227659.1	RP11-279D17.1	1	0	0.61	-0.714	0.00681179	0.0477338
ENSG00000264745.1	RP11-403A21.2	8	10	1.194	0.256	0.00623385	0.0220636	ENSG00000239705.1	RP11-65N13.8	1	1	0.61	-0.714	0.0016706	0.0179341
ENSG00000165511.6	C10orf25	30	35	1.192	0.253	2.27e-05	0.00018327	ENSG00000257060.6	RP11-266O8.1	2	1	0.609	-0.716	0.000270745	0.00467286
ENSG00000234753.5	RP11-328M4.2	8	9	1.191	0.253	0.0126764	0.0394459	ENSG00000199072.3	MIRLET7F1	1	1	0.608	-0.717	0.00101042	0.0122952
ENSG00000261351.2	CTD-3185P2.1	14	16	1.191	0.252	0.0002946	0.00173763	ENSG00000262298.1	RP5-1107A17.3	1	1	0.608	-0.718	0.00249721	0.0238596
ENSG00000272518.1	RP11-26J3.3	9	11	1.191	0.252	0.00751428	0.025766	ENSG00000234139.2	RP4-550H1.4	2	1	0.608	-0.719	6.85e-05	0.00167306
ENSG00000273486.1	RP11-731C17.2	26	30	1.191	0.252	3.8e-05	0.00029298	ENSG00000244036.3	RP11-306G20.1	1	1	0.606	-0.722	0.00289788	0.0263789
ENSG00000237149.5	ZNF503-AS2	38	46	1.19	0.252	0.00842293	0.028344	ENSG00000265929.1	MIR5195	10	6	0.606	-0.723	4.41e-05	0.00117937
ENSG00000225791.6	RP1-180E22.3	77	92	1.19	0.251	1.61e-05	0.00013568	ENSG00000255946.1	RP11-173P15.7	2	1	0.606	-0.723	0.000222356	0.00408529
ENSG00000277954.1	RP11-679B19.1	11	13	1.19	0.251	0.00701915	0.0243027	ENSG00000283662.1	RP11-57A19.7	2	1	0.605	-0.724	0.00423764	0.0345619
ENSG00000260588.1	RP11-930P14.2	14	17	1.188	0.248	0.00312409	0.0124033	ENSG00000236107.7	AC010127.3	1	1	0.605	-0.725	0.00132555	0.015016
ENSG00000272750.1	RP11-378J18.8	12	15	1.187	0.247	0.00218304	0.00924173	ENSG00000231057.3	RP11-122M14.1	2	1	0.605	-0.725	0.00273576	0.0253887
ENSG00000203362.2	RP3-337H4.8	8	10	1.185	0.245	0.00418745	0.0158745	ENSG00000266196.1	RP11-675P14.1	1	1	0.605	-0.725	0.00338956	0.0295893
ENSG00000257497.2	RP11-585P4.5	15	18	1.184	0.244	0.00849634	0.028528	ENSG00000199824.1	RNU6-199P	1	1	0.605	-0.726	0.00285938	0.0262438
ENSG00000269940.1	RP11-73M18.7	11	13	1.18	0.238	0.00136289	0.00625918	ENSG00000255947.1	RP11-855O10.3	1	0	0.604	-0.728	0.0036826	0.0313338
ENSG00000259959.1	RP11-121C2.2	44	52	1.178	0.237	8.63e-06	7.94e-05	ENSG00000227061.1	AC079779.7	4	2	0.603	-0.73	6.72e-05	0.00165298
ENSG00000272449.2	RP3-395M20.12	91	107	1.178	0.236	0.00033612	0.00193645	ENSG00000212371.1	RF00404	3	2	0.603	-0.73	1.18e-06	6.68e-05
ENSG00000228150.1	RP11-84A14.4	11	13	1.177	0.235	0.010066	0.0327604	ENSG00000236404.8	RP11-125B21.2	16	10	0.602	-0.733	2e-05	0.000628703
ENSG00000235888.1	AF064858.8	23	26	1.174	0.232	0.00520177	0.0190102	ENSG00000244307.3	RN7SL395P	1	0	0.6	-0.737	0.00289983	0.0263789
ENSG00000272870.1	RP11-798M19.6	18	21	1.175	0.232	0.00071447	0.003656	ENSG00000233577.6	RP3-462D8.2	2	1	0.6	-0.737	0.00276215	0.0255573
ENSG00000281332.1	LINC00997	48	57	1.173	0.23	0.00190818	0.00828533	ENSG00000226890.1	LA16c-395F10.1	1	0	0.6	-0.738	0.00605793	0.0439532
ENSG00000260260.1	RP11-304L19.5	161	188	1.172	0.229	0.00046174	0.00253552	ENSG00000249667.1	RP11-213G21.1	1	1	0.598	-0.742	0.0042172	0.03445
ENSG00000255224.1	CTD-3065J16.9	16	18	1.171	0.228	0.00125429	0.00583331	ENSG00000260750.5	RP11-482M8.1	11	7	0.598	-0.742	9.82e-10	1.65e-07
ENSG00000272341.1	RP1-151F17.2	40	47	1.172	0.228	5.03e-05	0.00037123	ENSG00000222489.1	SNORA79B	2	1	0.598	-0.742	2.9e-06	0.000138694
ENSG00000205018.2	RP11-830F9.6	14	16	1.172	0.228	0.0120245	0.0378591	ENSG00000274759.1	RNA5SP527	1	0	0.597	-0.743	0.00240086	0.0233371
ENSG00000262049.1	RP13-1032I1.7	40	47	1.171	0.228	8.3e-05	0.00057584	ENSG00000252552.1	RNU6-307P	1	1	0.598	-0.743	0.000813707	0.0106119
ENSG00000234171.2	AC108488.3	57	67	1.17	0.227	0.00048006	0.0026213	ENSG00000245768.6	RP11-410D17.2	2	1	0.597	-0.744	9.93e-05	0.00224811
ENSG00000242282.6	AC108488.4	23	27	1.17	0.226	0.0008561	0.00427206	ENSG00000231636.1	AC013472.6	4	2	0.596	-0.746	1.95e-06	0.000101014
ENSG00000232855.6	AF131217.1	18	21	1.169	0.226	0.00556851	0.020082	ENSG00000250891.1	CTD-2281M20.1	1	0	0.595	-0.748	0.00641722	0.0456237
ENSG00000245571.6	AP001258.4	60	70	1.169	0.226	9.51e-07	1.14e-05	ENSG00000261394.1	RP11-165M1.3	1	0	0.594	-0.751	0.0034153	0.0297483
ENSG00000260329.1	RP11-412D9.4	15	18	1.168	0.224	0.00150303	0.00677444	ENSG00000273965.1	RP11-378E13.4	1	1	0.594	-0.751	0.00110894	0.0130989
ENSG00000263050.1	RP11-667K14.3	12	14	1.168	0.224	0.00272384	0.0110487	ENSG00000229913.1	RP11-378I13.1	1	0	0.594	-0.751	0.00511758	0.0390658
ENSG00000259768.5	RP5-991G20.1	52	61	1.168	0.224	0.00065262	0.00339649	ENSG00000263574.1	CTD-2532D12.4	1	1	0.593	-0.755	0.00100985	0.0122952
ENSG00000259673.5	RP11-502I4.1	67	78	1.167	0.223	4.11e-05	0.00031243	ENSG00000216035.1	MIR938	2	1	0.592	-0.756	0.000631724	0.00884759
ENSG00000267080.5	CTB-175E5.4	131	152	1.166	0.222	1.66e-09	4.04e-08	ENSG00000250582.1	RP11-301H24.3	1	0	0.592	-0.756	0.00559333	0.0415528
ENSG00000240207.6	RP11-379F4.4	22	26	1.166	0.222	0.00095473	0.00465961	ENSG00000235361.1	AC016292.1	1	1	0.591	-0.758	0.00438433	0.0352811
ENSG00000239213.5	RP11-85F14.5	36	42	1.167	0.222	0.00010795	0.00072584	ENSG00000229140.9	CCDC26	7	4	0.591	-0.759	1.67e-05	0.000547964
ENSG00000273033.2	RP11-67L2.2	125	146	1.165	0.221	2.37e-07	3.31e-06	ENSG00000240474.3	RN7SL116P	1	0	0.591	-0.76	0.00670684	0.0471595
ENSG00000268858.2	RP4-591C20.9	100	117	1.166	0.221	5.59e-06	5.38e-05	ENSG00000207475.1	SNORA80E	2	1	0.59	-0.761	3.93e-05	0.00106386
ENSG00000269893.6	SNHG8	546	636	1.165	0.22	0.00023565	0.00143272	ENSG00000238141.2	AF064861.94	2	1	0.59	-0.762	0.000184029	0.00353971
ENSG00000260077.1	RP11-254F7.2	60	70	1.164	0.219	0.0015933	0.00710823	ENSG00000275805.1	RP11-349H17.2	1	0	0.589	-0.762	0.00433371	0.0350664
ENSG00000228889.6	RP11-87L10.1	14	17	1.163	0.218	0.00411872	0.0156697	ENSG00000275850.1	RP11-543P15.3	1	0	0.59	-0.762	0.0054611	0.0408368
ENSG00000278730.1	RP11-147L13.11	215	250	1.161	0.216	2.27e-06	2.45e-05	ENSG00000222398.1	RNU6-554P	1	1	0.589	-0.763	0.00154214	0.016873
ENSG00000189419.6	RP11-168G16.1	10	11	1.162	0.216	0.00819683	0.0276968	ENSG00000178248.11	AP000345.1	28	17	0.588	-0.765	0.000599216	0.00854404
ENSG00000246898.1	CTD-2258A20.4	30	35	1.16	0.215	0.00411278	0.0156661	ENSG00000255775.1	RP3-454B23.1	1	0	0.588	-0.767	0.00268041	0.0250497
ENSG00000240527.1	RP11-429G19.3	24	28	1.161	0.215	0.00488659	0.0180189	ENSG00000200301.1	RNA5SP483	1	0	0.587	-0.769	0.00524581	0.0397487
ENSG00000260193.1	RP11-83N9.5	16	18	1.161	0.215	0.0149042	0.0449995	ENSG00000261529.1	RP13-487P22.1	1	1	0.587	-0.769	0.00202137	0.0206467
ENSG00000234684.6	RP11-314N13.4	41	48	1.159	0.213	0.0003415	0.00196535	ENSG00000201746.1	RNU6-828P	2	1	0.586	-0.77	0.000369488	0.00599365
ENSG00000261187.1	RP11-1007O24.2	7	8	1.157	0.211	0.0109554	0.0351153	ENSG00000207642.1	MIR571	1	0	0.586	-0.771	0.00202197	0.0206467
ENSG00000235423.8	RP11-282O18.3	21	25	1.154	0.206	0.00248083	0.0102422	ENSG00000199283.1	RNU1-58P	2	1	0.584	-0.776	3.44e-05	0.000965758
ENSG00000257815.5	RP11-611E13.2	20	23	1.154	0.206	0.00104184	0.00501817	ENSG00000267115.1	CTD-3064H18.2	1	1	0.584	-0.777	0.00039917	0.00632503
ENSG00000236432.7	AC097662.2	9	11	1.153	0.205	0.00537596	0.0195197	ENSG00000224459.1	RP11-169K16.4	1	1	0.583	-0.778	0.0025696	0.0242369
ENSG00000259250.1	RP11-50C13.1	19	22	1.152	0.204	0.00223321	0.00940557	ENSG00000266598.1	RP11-583F2.5	1	1	0.583	-0.778	0.000504543	0.00757331
ENSG00000196810.4	CTBP1-AS1	323	372	1.151	0.203	6.33e-05	0.00045433	ENSG00000212327.1	RNU6-882P	4	2	0.583	-0.779	8.99e-08	7.38e-06
ENSG00000267801.1	RP11-552F3.9	19	21	1.151	0.202	0.00737303	0.0253459	ENSG00000227911.3	RP11-141M1.1	1	1	0.583	-0.779	0.000946013	0.0118493
ENSG00000277969.1	CTB-58E17.1	79	91	1.149	0.201	7.2e-05	0.00050837	ENSG00000226516.7	FAM138B	1	1	0.582	-0.782	0.000367062	0.00596374
ENSG00000247271.6	CTD-2003C8.1	93	108	1.15	0.201	0.00030291	0.00177975	ENSG00000199047.3	MIR378A	3	2	0.581	-0.784	1.3e-05	0.000453517
ENSG00000272168.6	LINC00340	47	55	1.149	0.201	0.00937896	0.03086	ENSG00000201812.1	RNA5SP488	0	0	0.579	-0.788	0.00650151	0.0460314
ENSG00000180712.3	RP11-290F5.2	30	34	1.15	0.201	0.0101797	0.0330359	ENSG00000227143.1	RP11-159H3.2	1	0	0.578	-0.79	0.00718969	0.0496021
ENSG00000260257.2	RP5-1085F17.3	76	87	1.15	0.201	0.00138262	0.0063312	ENSG00000229720.1	RP3-495K2.2	2	1	0.578	-0.791	0.00267876	0.0250497
ENSG00000253352.9	TUG1	1379	1586	1.15	0.201	1.14e-05	0.00010111	ENSG00000234165.1	AC114877.3	1	1	0.576	-0.796	0.00143982	0.0160446
ENSG00000271780.1	RP11-1017G21.5	43	49	1.148	0.199	0.00058072	0.003081	ENSG00000267703.1	CTD-2013N17.4	1	1	0.575	-0.797	0.00409583	0.0337544
ENSG00000205559.3	CTA-384D8.20	17	20	1.144	0.195	0.012617	0.0393069	ENSG00000278374.1	RF00015	2	1	0.575	-0.798	9.66e-06	0.000363645
ENSG00000267317.2	CTB-25B13.12	51	59	1.144	0.194	0.0127234	0.0395344	ENSG00000222044.1	RP5-1039K5.16	1	1	0.575	-0.798	0.000652292	0.00906137
ENSG00000239911.2	RP11-796I2.2	42	48	1.144	0.194	0.00810928	0.0274444	ENSG00000250198.1	RP11-143A12.3	1	1	0.574	-0.8	0.000784093	0.0103991
ENSG00000225733.5	AC090937.2	2460	2812	1.143	0.193	0.00155117	0.0069532	ENSG00000241720.2	RP4-735C1.4	2	1	0.574	-0.801	3.48e-05	0.000970612
ENSG00000230487.7	AC093734.11	153	175	1.143	0.193	0.00148475	0.00670054	ENSG00000201435.1	RNU4-24P	0	0	0.573	-0.803	0.00708497	0.0490115
ENSG00000260751.2	CTD-2196E14.6	12	14	1.142	0.191	0.01435	0.0436363	ENSG00000254458.1	RP11-867G23.13	1	1	0.573	-0.803	0.00134015	0.0151146
ENSG00000258297.1	RP11-658F2.8	129	146	1.142	0.191	0.00022961	0.00140157	ENSG00000275238.1	MIR4734	0	0	0.572	-0.807	0.00477537	0.0372772
ENSG00000273576.1	RP11-390P24.1	55	63	1.14	0.19	0.00046008	0.00252903	ENSG00000269321.1	CTC-453G23.4	1	0	0.571	-0.809	0.00455777	0.0362171
ENSG00000273270.1	RP11-212P7.2	192	219	1.14	0.189	7.95e-05	0.00055381	ENSG00000197251.3	C6orf227	6	4	0.57	-0.811	1.34e-06	7.39e-05
ENSG00000285103.1	RP11-27J8.3	56	64	1.14	0.189	0.00580003	0.0207834	ENSG00000224222.1	RP11-262I2.2	1	1	0.57	-0.811	0.000450088	0.00698078
ENSG00000230896.1	RP11-767N6.7	34	39	1.14	0.189	0.00092845	0.00455218	ENSG00000260599.1	CTC-457E21.1	2	1	0.57	-0.812	0.0055811	0.0415221
ENSG00000259319.1	RP11-293M10.6	37	43	1.137	0.186	0.00576414	0.0206763	ENSG00000233953.1	AC009970.1	3	1	0.568	-0.815	1.39e-05	0.000468645
ENSG00000267100.1	CTC-539A10.4	378	429	1.137	0.185	5.24e-06	5.09e-05	ENSG00000233303.1	AC106705.2	3	2	0.568	-0.816	1.34e-05	0.000459567
ENSG00000276718.1	RP1-102E24.10	34	39	1.136	0.184	0.00216115	0.00917092	ENSG00000204091.7	RP11-535K1.1	1	0	0.567	-0.818	0.00300006	0.0270745
ENSG00000184068.2	RP5-821D11.7	88	100	1.132	0.179	7.62e-05	0.00053427	ENSG00000232650.5	RP5-834N19.1	1	0	0.566	-0.82	0.00296824	0.0268346
ENSG00000260711.2	RP11-747H7.3	96	108	1.13	0.177	0.013618	0.0418508	ENSG00000253347.1	CTD-2026D20.2	7	4	0.566	-0.821	8.81e-11	1.77e-08
ENSG00000255455.2	RP11-890B15.3	130	147	1.129	0.176	5.21e-06	5.07e-05	ENSG00000259756.1	RP11-625H11.2	2	1	0.566	-0.821	0.00178634	0.0189893
ENSG00000260805.2	RP11-61J19.5	32	36	1.129	0.174	0.00577669	0.0207137	ENSG00000207457.1	RNU6-476P	2	1	0.566	-0.822	5.96e-06	0.00025058
ENSG00000269386.5	RP11-886P16.3	28	33	1.129	0.174	0.0160567	0.0477359	ENSG00000222465.1	RNU2-5P	5	3	0.564	-0.826	3.63e-06	0.000166749
ENSG00000254837.2	AP001372.2	71	80	1.126	0.172	0.0108913	0.0349201	ENSG00000267363.1	CTD-3162L10.4	0	0	0.564	-0.827	0.0032468	0.0286703
ENSG00000259642.2	RP11-81A1.2	88	99	1.124	0.169	0.00209365	0.00894855	ENSG00000254362.1	RP11-14I17.3	1	1	0.563	-0.828	0.000170057	0.00330821
ENSG00000268471.6	RP11-555K12.3	68	76	1.122	0.166	0.00173335	0.00765402	ENSG00000278239.1	AC020956.3	1	1	0.563	-0.83	0.00185515	0.0194468
ENSG00000249348.1	RP11-814P23.1	25	29	1.121	0.165	0.00240797	0.0100268	ENSG00000260198.1	RP11-441F2.2	1	0	0.563	-0.83	0.00349652	0.0301991
ENSG00000249673.6	RP11-520M5.5	193	216	1.119	0.162	0.00039861	0.00223963	ENSG00000256658.1	RP11-180M15.4	1	0	0.562	-0.831	0.00102968	0.0124778
ENSG00000226471.6	CTA-292E10.6	26	29	1.113	0.154	0.012552	0.039196	ENSG00000227431.5	RP1-155G6.4	1	1	0.562	-0.832	0.000323735	0.00538788
ENSG00000253716.5	RP13-582O9.5	52	58	1.109	0.149	0.00962431	0.0315389	ENSG00000269729.1	AC006262.4	1	0	0.561	-0.834	0.00508715	0.0389125
ENSG00000264247.1	RP11-231E4.4	195	216	1.108	0.148	7.24e-05	0.00051064	ENSG00000265096.1	C1QTNF1-AS1	12	6	0.561	-0.834	1.09e-06	6.3e-05
ENSG00000251022.6	RP11-163O17.1	367	403	1.098	0.135	0.00082146	0.00412195	ENSG00000260969.1	RP11-190D6.2	0	0	0.561	-0.834	0.00517861	0.0393851
ENSG00000248049.6	RP11-453E17.1	82	90	1.098	0.135	0.00510962	0.0187119	ENSG00000259831.1	LINC00567	2	1	0.561	-0.835	0.0032772	0.0287899
ENSG00000245556.2	CTD-2037K23.2	115	126	1.094	0.129	0.00398253	0.0152387	ENSG00000276633.1	AJ011931.1	5	3	0.56	-0.836	9.93e-08	7.89e-06
ENSG00000271976.1	RP11-884K10.7	62	68	1.093	0.128	0.00350807	0.0136732	ENSG00000259544.1	RP11-158M2.2	1	0	0.56	-0.836	0.00517248	0.0393677
ENSG00000266469.1	CTB-131K11.1	125	136	1.091	0.126	0.0127773	0.0396212	ENSG00000227933.1	RP11-331F9.4	2	1	0.56	-0.836	3.26e-05	0.000925463
ENSG00000214106.8	AC093726.6	155	169	1.09	0.125	0.00777396	0.0265115	ENSG00000236800.1	RP11-534L6.2	1	0	0.56	-0.836	0.00551428	0.0411744
ENSG00000253738.1	GS1-251I9.4	366	398	1.087	0.12	0.0160857	0.0478087	ENSG00000235979.8	AC004448.5	3	2	0.56	-0.837	6.66e-07	4.22e-05
ENSG00000223768.2	LINC00205	272	294	1.082	0.114	0.016861	0.0498215	ENSG00000225554.1	RP11-527D7.1	1	1	0.56	-0.837	0.00116295	0.0135638
ENSG00000206573.8	RP11-58B17.1	340	315	0.927	-0.109	0.00499479	0.0183502	ENSG00000237923.1	XXbac-BPG27H4.8	1	0	0.56	-0.838	0.00340304	0.0296666
ENSG00000263072.6	RP11-473M20.14	204	188	0.922	-0.117	0.00088598	0.00438627	ENSG00000264739.1	RP11-138I1.2	2	1	0.559	-0.84	0.00032657	0.00542625
ENSG00000215067.9	AC027763.2	58	53	0.919	-0.122	0.00551815	0.0199477	ENSG00000258169.1	RP11-478G16.1	1	0	0.558	-0.841	0.00343798	0.029895
ENSG00000175611.11	LINC00476	133	122	0.915	-0.128	0.0152428	0.0458273	ENSG00000268289.1	CTD-2528A14.3	1	0	0.556	-0.846	0.00229386	0.0226191
ENSG00000269982.1	RP11-1020A11.2	58	53	0.914	-0.129	0.00542295	0.0196457	ENSG00000228271.1	RP11-513G11.2	1	0	0.556	-0.846	0.00394486	0.0328802
ENSG00000269867.1	CTD-2583A14.8	73	67	0.914	-0.13	0.0126961	0.0394916	ENSG00000223086.1	RNA5SP155	1	0	0.556	-0.847	0.00213779	0.021614
ENSG00000247240.7	RP11-10O17.2	45	41	0.912	-0.133	0.0165402	0.0490229	ENSG00000272988.1	RP11-150D20.5	1	0	0.555	-0.849	0.00115891	0.013532
ENSG00000267481.1	CTC-559E9.5	40	36	0.909	-0.138	0.0162113	0.0481285	ENSG00000261241.6	RP11-883G14.1	1	0	0.555	-0.849	0.0046779	0.0367211
ENSG00000271614.1	RP11-591N1.1	54	49	0.908	-0.14	0.0141072	0.0430442	ENSG00000253931.1	RP11-909N17.2	1	0	0.555	-0.849	0.00714562	0.0493645
ENSG00000235706.7	AL356017.3	75	67	0.907	-0.141	0.0043882	0.0164876	ENSG00000233191.1	AC006372.6	0	0	0.555	-0.85	0.00444928	0.0355526
ENSG00000248019.2	RP11-496N17.2	80	72	0.904	-0.145	0.00665777	0.0233087	ENSG00000250390.2	RP11-338H14.1	1	0	0.554	-0.851	0.00399502	0.0331904
ENSG00000228878.7	AC007551.3	22	20	0.9	-0.151	0.0137792	0.0422489	ENSG00000231188.1	RP11-34D15.2	1	0	0.554	-0.851	0.00200724	0.0205989
ENSG00000244625.5	CTA-211A9.5	92	83	0.9	-0.152	0.00481852	0.0178282	ENSG00000273258.1	RP11-394I13.3	1	1	0.554	-0.851	0.00013689	0.00285825
ENSG00000260942.1	RP11-27M15.1	82	74	0.9	-0.153	0.00592159	0.0211622	ENSG00000225640.1	RP5-1022P6.4	1	1	0.554	-0.851	0.00574563	0.0423162
ENSG00000272501.1	XXbac-BPG299F13.17	148	133	0.899	-0.153	0.0141617	0.0431981	ENSG00000280800.1	CH507-513H4.6	1	1	0.554	-0.852	0.000354392	0.00581316
ENSG00000247373.3	RP11-486O12.2	101	90	0.899	-0.154	0.00401951	0.0153635	ENSG00000223336.1	RNU2-6P	3	1	0.554	-0.852	2.04e-06	0.000105248
ENSG00000260778.5	RP11-304L19.13	41	37	0.898	-0.156	0.0105105	0.0338828	ENSG00000277837.1	RP11-714M23.2	1	1	0.553	-0.854	0.00225427	0.0224376
ENSG00000249087.6	C1orf213	68	60	0.892	-0.164	0.00415169	0.0157726	ENSG00000225807.1	RP11-44M6.1	1	0	0.553	-0.855	0.00501348	0.0384572
ENSG00000213742.6	RP4-694B14.5	15	13	0.892	-0.165	0.0168115	0.0497167	ENSG00000258081.3	RP11-384J4.2	1	1	0.552	-0.856	0.000578959	0.00831301
ENSG00000268218.1	AC137932.4	55	49	0.89	-0.167	0.00553717	0.0200028	ENSG00000236963.6	RP4-749H3.1	1	1	0.553	-0.856	0.00369653	0.0313554
ENSG00000242622.1	RP11-18H7.1	26	23	0.891	-0.167	0.0078771	0.0268204	ENSG00000258279.3	LOC283404	1	0	0.552	-0.857	0.00308033	0.0277091
ENSG00000264577.1	AC010761.8	50	44	0.889	-0.17	0.0121338	0.0380798	ENSG00000199672.1	RNU4-21P	1	0	0.551	-0.859	0.00602974	0.0438279
ENSG00000279529.1	CTD-3222D19.8	45	40	0.888	-0.171	0.00697651	0.0241943	ENSG00000279579.3	bP-2189O9.3	1	0	0.551	-0.86	0.00456776	0.0362171
ENSG00000224660.1	AC087590.3	228	202	0.886	-0.175	0.00428723	0.0161837	ENSG00000258748.1	CTD-2223O18.1	4	2	0.551	-0.86	9.61e-08	7.7e-06
ENSG00000271119.1	CTD-2012J19.3	18	16	0.886	-0.175	0.0148863	0.0449582	ENSG00000271392.1	RP1-161P9.5	6	3	0.551	-0.86	1.09e-07	8.57e-06
ENSG00000269680.1	CTD-3128G10.6	23	20	0.885	-0.177	0.0123445	0.0386386	ENSG00000253030.1	MIR2116	1	1	0.55	-0.861	1.99e-05	0.000628703
ENSG00000273344.1	RP11-5C23.3	300	265	0.885	-0.177	0.00019221	0.00119938	ENSG00000233304.6	RP13-614K11.1	2	1	0.551	-0.861	0.00178196	0.0189893
ENSG00000258634.3	RP4-773N10.4	182	161	0.884	-0.177	0.00071629	0.00366358	ENSG00000267070.1	RP11-10K17.6	1	0	0.55	-0.862	0.00138432	0.0155073
ENSG00000232098.3	CTD-2619J13.14	254	225	0.882	-0.181	1.68e-05	0.00014081	ENSG00000248844.6	RP11-626H12.3	1	1	0.55	-0.863	0.00292222	0.0264652
ENSG00000273619.1	RP5-908M14.9	37	33	0.882	-0.181	0.00390028	0.0149937	ENSG00000200558.1	RNA5SP429	1	1	0.55	-0.864	0.00104216	0.0125549
ENSG00000273058.2	RP11-385F5.5	18	16	0.881	-0.183	0.0119769	0.0377639	ENSG00000253266.1	RP11-128L5.1	0	0	0.549	-0.865	0.00646667	0.0458481
ENSG00000259891.1	CTA-204B4.2	96	84	0.88	-0.184	0.0002459	0.00148316	ENSG00000259076.1	RP11-973N13.3	1	0	0.549	-0.866	9.7e-05	0.00219932
ENSG00000279159.1	RP3-394A18.1	107	94	0.88	-0.184	0.00588379	0.0210482	ENSG00000280560.1	LINC01374	1	0	0.548	-0.867	0.000823566	0.0107011
ENSG00000212694.8	AC084018.1	445	391	0.879	-0.186	0.00330345	0.013004	ENSG00000201725.1	RNU6-304P	1	0	0.548	-0.868	0.00442286	0.0354083
ENSG00000261505.1	LA16c-358B7.3	163	143	0.878	-0.187	0.00147968	0.00668616	ENSG00000236272.1	Z82214.3	0	0	0.548	-0.868	0.00256456	0.0242369
ENSG00000266904.5	CTC-559E9.1	39	34	0.878	-0.188	0.00320683	0.0126826	ENSG00000241631.3	RN7SL316P	1	0	0.548	-0.869	0.000859957	0.0110526
ENSG00000268947.1	AD000684.2	26	23	0.877	-0.189	0.0151637	0.0456407	ENSG00000263641.1	MIR4777	1	0	0.547	-0.871	0.00326631	0.0287435
ENSG00000197291.8	CTD-3193K9.7	32	28	0.876	-0.19	0.00690986	0.0240178	ENSG00000284641.1	RP4-749H3.4	1	0	0.546	-0.872	0.000986755	0.0121991
ENSG00000261663.1	RP11-304L19.11	44	38	0.877	-0.19	0.00086156	0.00428332	ENSG00000231883.1	RP1-297M16.2	1	0	0.546	-0.873	0.00566875	0.0419443
ENSG00000234072.1	AC074117.10	211	184	0.874	-0.194	1.24e-07	1.88e-06	ENSG00000278771.1	RN7SL3	22	12	0.545	-0.875	5.2e-08	4.89e-06
ENSG00000229122.1	AC013403.9	16	14	0.873	-0.195	0.0110288	0.0353086	ENSG00000223843.4	CITF22-123F2.1	1	0	0.545	-0.876	0.00501535	0.0384572
ENSG00000245888.6	CTD-3203P2.2	16	14	0.874	-0.195	0.0129297	0.0400354	ENSG00000263439.1	MIR4753	0	0	0.544	-0.878	0.00256535	0.0242369
ENSG00000231327.1	AC016700.5	12	10	0.873	-0.196	0.0152152	0.0457573	ENSG00000246211.2	RP11-632K5.3	1	0	0.543	-0.881	0.00518332	0.0393917
ENSG00000273329.1	RP11-448A19.1	74	64	0.872	-0.197	3.5e-06	3.58e-05	ENSG00000267557.1	CTC-379B2.4	1	1	0.543	-0.882	0.00024575	0.0044046
ENSG00000255284.1	AP006621.5	101	88	0.871	-0.199	0.00270233	0.0109823	ENSG00000207551.1	MIR608	3	2	0.542	-0.885	4.25e-07	2.91e-05
ENSG00000264290.1	RP11-68I3.4	22	19	0.871	-0.199	0.00831737	0.028033	ENSG00000254695.1	RP11-396O20.1	5	3	0.541	-0.886	1.95e-05	0.000619478
ENSG00000245156.1	RP11-867G23.3	21	18	0.868	-0.203	0.00494368	0.0181917	ENSG00000273956.1	CTB-31N19.5	1	1	0.54	-0.888	7.56e-05	0.00181579
ENSG00000226029.1	RP4-798A10.2	32	28	0.868	-0.204	0.00790538	0.0268985	ENSG00000233420.1	AC002127.4	1	0	0.54	-0.889	0.00294816	0.0266766
ENSG00000206344.7	HCG27	118	102	0.868	-0.205	0.00119392	0.00561306	ENSG00000258633.1	RP11-857B24.1	2	1	0.54	-0.889	0.000155523	0.00311411
ENSG00000228393.3	RP11-325F22.3	49	42	0.866	-0.207	0.00048107	0.00262411	ENSG00000229520.1	RP11-450H6.2	1	0	0.539	-0.891	0.00158696	0.0172713
ENSG00000284602.1	RP3-465N24.7	46	39	0.867	-0.207	0.00152828	0.00686502	ENSG00000257985.1	RP1-228P16.4	1	0	0.539	-0.892	0.00257946	0.0243057
ENSG00000227782.2	CTC-529I10.2	29	25	0.866	-0.208	0.00191492	0.00830447	ENSG00000224187.1	RP11-132N15.3	4	2	0.537	-0.898	0.0069844	0.0485636
ENSG00000273145.1	CITF22-92A6.1	45	39	0.864	-0.21	0.00354159	0.0137737	ENSG00000267108.1	RP11-861E21.1	4	2	0.537	-0.898	6.05e-08	5.43e-06
ENSG00000245532.8	NEAT1	19411	16777	0.864	-0.21	0.0111541	0.0356357	ENSG00000224842.2	RP11-123K19.1	1	0	0.536	-0.899	0.00273438	0.0253887
ENSG00000270083.1	RP1-257I20.14	14	12	0.863	-0.212	0.00640529	0.0225805	ENSG00000260305.1	RP11-356B18.2	1	0	0.536	-0.899	0.00220899	0.0221374
ENSG00000284642.1	RP4-736L20.5	29	25	0.863	-0.212	0.00758244	0.0259914	ENSG00000239921.3	LINC01471	1	0	0.534	-0.904	0.00234214	0.0229996
ENSG00000273247.5	RP11-83A24.2	130	112	0.863	-0.213	0.00265499	0.0108271	ENSG00000259390.2	RP11-27M9.1	1	0	0.534	-0.905	0.00117896	0.0136573
ENSG00000239653.1	RP11-245J9.2	33	29	0.862	-0.214	0.00431605	0.0162522	ENSG00000259306.2	RP11-108K3.2	1	0	0.533	-0.907	0.00419197	0.0342985
ENSG00000285399.1	RP11-245J9.8	19	16	0.862	-0.215	0.00646771	0.0227404	ENSG00000268906.1	CTC-518B2.9	1	0	0.533	-0.908	0.00262948	0.0247089
ENSG00000269984.1	RP11-362K14.5	13	11	0.862	-0.215	0.0120994	0.0380321	ENSG00000200408.1	RNA5SP74	1	0	0.533	-0.908	0.000577766	0.00830752
ENSG00000268049.1	CTD-2619J13.9	11	9	0.861	-0.216	0.00942193	0.0309727	ENSG00000254768.5	CTD-2140G10.2	1	0	0.532	-0.91	0.000584154	0.00836417
ENSG00000167046.4	RP11-93B14.6	17	15	0.861	-0.216	0.0159574	0.0474937	ENSG00000224015.1	AC063976.3	1	0	0.532	-0.911	0.00599912	0.0437121
ENSG00000231595.1	AC005224.2	18	16	0.861	-0.217	0.00335975	0.0131792	ENSG00000236819.1	AC087393.1	1	0	0.532	-0.912	0.00162888	0.0175967
ENSG00000231663.1	RP5-827C21.4	27	23	0.86	-0.217	0.0111684	0.0356695	ENSG00000184608.8	FAM167A-AS1	1	1	0.531	-0.912	0.00615215	0.044292
ENSG00000269688.1	AC008982.2	20	17	0.86	-0.218	0.00449309	0.0167708	ENSG00000265494.1	RP11-131K5.2	1	0	0.531	-0.912	0.00288806	0.0263575
ENSG00000207721.1	MIR186	12	10	0.86	-0.218	0.00956669	0.0313712	ENSG00000232283.1	RP11-240L7.4	1	0	0.532	-0.912	0.000272435	0.0046907
ENSG00000254428.1	RP11-110I1.11	33	28	0.86	-0.218	0.0088214	0.0294249	ENSG00000227516.1	RP5-973N23.4	1	0	0.53	-0.915	0.000343852	0.00566747
ENSG00000226363.3	AC009336.24	36	31	0.858	-0.22	0.00917955	0.0303443	ENSG00000283160.1	MIR4521	1	0	0.53	-0.916	0.00011759	0.00256496
ENSG00000225194.2	LINC00092	41	35	0.858	-0.222	0.00983024	0.0321169	ENSG00000226355.1	RP11-65J3.2	1	0	0.53	-0.916	0.00189307	0.0197233
ENSG00000248367.1	CTB-129O4.1	32	27	0.857	-0.223	0.00257754	0.0105678	ENSG00000212418.1	RNY4P36	1	0	0.53	-0.917	0.00337591	0.0295306
ENSG00000250903.8	RP1-80B9.2	164	140	0.857	-0.223	9.95e-07	1.19e-05	ENSG00000254164.1	CTB-33O18.2	1	0	0.529	-0.919	0.000782377	0.0103898
ENSG00000262410.1	RP11-388C12.8	10	8	0.857	-0.223	0.0150081	0.0452363	ENSG00000239608.1	RP11-525K18.2	1	1	0.529	-0.919	0.000135419	0.0028449
ENSG00000238058.1	RP11-432J22.2	14	12	0.857	-0.223	0.00247576	0.0102291	ENSG00000233896.1	RP4-684O24.5	1	1	0.529	-0.919	0.00243421	0.0234986
ENSG00000227896.2	RP11-77P6.2	35	30	0.856	-0.225	2.94e-05	0.00023105	ENSG00000267039.1	RP11-58G13.1	1	0	0.528	-0.92	0.00440954	0.0353453
ENSG00000181908.5	AP003774.4	18	16	0.855	-0.226	0.00540821	0.0196167	ENSG00000237400.1	AC006960.7	1	0	0.527	-0.923	0.00101101	0.0122952
ENSG00000251143.1	RP11-849H4.4	16	14	0.855	-0.227	0.00661844	0.0231939	ENSG00000234944.1	RP11-124O11.1	1	0	0.527	-0.924	0.00073054	0.00989365
ENSG00000284968.1	RP11-397E7.5	63	53	0.854	-0.228	0.00044115	0.0024451	ENSG00000265337.1	RP11-466A19.5	4	2	0.527	-0.924	5.81e-06	0.000245988
ENSG00000267278.5	RP5-1169K15.1	67	57	0.854	-0.228	1.54e-05	0.00013034	ENSG00000227101.1	RP11-433J20.2	1	0	0.527	-0.925	0.00548164	0.0409605
ENSG00000268030.1	AC005253.2	34	29	0.853	-0.229	0.0011452	0.00542293	ENSG00000226601.1	RP11-239E10.3	0	0	0.526	-0.926	0.00321895	0.0285226
ENSG00000202441.2	RNY4P10	9	7	0.853	-0.229	0.010364	0.0335016	ENSG00000197210.7	KB-1592A4.15	1	0	0.526	-0.927	0.00642719	0.0456514
ENSG00000268584.1	RP11-464F9.20	10	9	0.853	-0.229	0.00686918	0.0238998	ENSG00000224153.3	RP11-433C9.2	2	1	0.526	-0.928	0.000608168	0.00861179
ENSG00000254369.6	HOXA-AS3	73	62	0.853	-0.23	0.0134997	0.041535	ENSG00000266268.5	RP11-172F10.1	1	0	0.525	-0.929	0.00587423	0.0430469
ENSG00000258057.5	RP11-70F11.6	17	14	0.853	-0.23	0.00161935	0.00719829	ENSG00000238169.1	RP11-165I9.8	1	0	0.524	-0.932	0.00226265	0.0224992
ENSG00000278784.1	RP11-468E2.11	112	95	0.852	-0.231	7.04e-08	1.13e-06	ENSG00000253342.1	RP11-219J21.2	1	0	0.524	-0.933	0.00600472	0.0437219
ENSG00000265148.5	RP5-1171I10.4	75	64	0.852	-0.231	0.0156984	0.0468929	ENSG00000224592.5	RP5-884C9.2	1	0	0.523	-0.934	0.000642776	0.00895345
ENSG00000255121.2	RP11-110I1.12	32	27	0.85	-0.234	0.00010156	0.00068938	ENSG00000241709.3	RN7SL265P	1	0	0.523	-0.935	0.000328202	0.00544455
ENSG00000257557.2	RP11-84G21.1	22	19	0.85	-0.234	0.00101494	0.00490406	ENSG00000244286.1	RP11-71H17.6	1	0	0.522	-0.938	0.000550553	0.00805484
ENSG00000223797.5	RP11-391M1.3	62	53	0.85	-0.235	0.00111843	0.00531265	ENSG00000251891.1	RNU7-79P	1	0	0.521	-0.94	0.00388884	0.0325408
ENSG00000235530.6	AC087294.2	8	7	0.849	-0.236	0.0111151	0.0355367	ENSG00000224733.1	RP1-86D1.5	1	0	0.521	-0.94	0.000166618	0.00326609
ENSG00000269821.1	KCNQ1OT1	296	251	0.849	-0.236	0.0100116	0.0326196	ENSG00000270937.1	RP5-856G1.1	1	0	0.521	-0.942	9.57e-05	0.00217431
ENSG00000264278.1	RP11-162A12.2	64	54	0.849	-0.236	0.00013428	0.00087805	ENSG00000260217.1	RP11-809F4.3	1	0	0.52	-0.944	0.00312877	0.0280386
ENSG00000274220.1	RP11-77K12.9	20	17	0.849	-0.236	0.00098772	0.00479213	ENSG00000276122.1	RP11-143E21.3	1	0	0.518	-0.948	0.00643536	0.0456577
ENSG00000258302.2	RP11-981P6.1	14	12	0.849	-0.236	0.00354507	0.0137822	ENSG00000202260.1	RN7SKP69	1	0	0.518	-0.949	0.0013639	0.0153487
ENSG00000208772.1	SNORD94	8	7	0.849	-0.236	0.00799059	0.0270943	ENSG00000272439.1	RNU6-91P	1	0	0.518	-0.95	0.00369768	0.0313554
ENSG00000269439.5	CTD-3131K8.2	41	35	0.849	-0.237	0.00018451	0.00115739	ENSG00000283416.1	MIR1910	1	0	0.517	-0.952	0.00224396	0.0223784
ENSG00000276488.1	CTD-2537I9.18	17	14	0.848	-0.238	0.00134163	0.00617642	ENSG00000239440.5	RP11-260O18.1	1	0	0.516	-0.955	0.00569818	0.0419996
ENSG00000272690.5	RP11-803B1.8	11	9	0.848	-0.238	0.00961284	0.0315128	ENSG00000248516.1	RP11-265O12.1	1	0	0.516	-0.955	0.000873952	0.0111718
ENSG00000214900.9	RP11-58E21.3	154	130	0.847	-0.239	0.00179296	0.00786188	ENSG00000199135.1	MIR101-1	1	0	0.515	-0.958	0.000622515	0.00877464
ENSG00000250220.1	RP11-692D12.1	8	7	0.847	-0.239	0.00691761	0.0240341	ENSG00000249917.2	AF130342.1	1	0	0.514	-0.96	0.0050899	0.0389125
ENSG00000253854.1	RP11-10N23.2	21	17	0.847	-0.24	0.00096076	0.00468259	ENSG00000277718.1	CTD-2311M21.5	1	1	0.514	-0.96	0.0011003	0.0130558
ENSG00000263327.6	RP11-783N5.1	69	59	0.847	-0.24	6.42e-06	6.08e-05	ENSG00000260505.1	RP11-410C4.5	1	0	0.514	-0.96	0.00150218	0.0165774
ENSG00000229539.1	RP11-119B16.2	15	13	0.845	-0.243	0.00434758	0.0163536	ENSG00000248954.1	RP11-304F15.4	1	0	0.514	-0.961	0.00154427	0.0168783
ENSG00000253552.7	HOXA-AS2	141	119	0.844	-0.244	0.00020387	0.00126326	ENSG00000261070.1	RP11-554A11.8	1	0	0.513	-0.964	0.00253727	0.0241299
ENSG00000270184.1	RP11-568J23.5	8	7	0.844	-0.244	0.0127677	0.0396145	ENSG00000266619.1	MIR4642	0	0	0.512	-0.965	0.00133771	0.0151038
ENSG00000273599.1	RP11-59C5.3	92	78	0.845	-0.244	0.00191187	0.00829475	ENSG00000255226.1	CTD-2210P24.3	1	0	0.512	-0.966	0.00148102	0.0163791
ENSG00000262692.1	CTD-3195I5.3	36	30	0.844	-0.245	0.00047914	0.00261759	ENSG00000248152.1	RP11-650J17.1	0	0	0.512	-0.966	0.00173754	0.0185748
ENSG00000231177.4	GHRLOS2	31	26	0.844	-0.245	3.95e-05	0.00030278	ENSG00000250001.1	CTD-2201E9.2	1	1	0.511	-0.968	0.000193572	0.00367399
ENSG00000240288.7	GHRLOS	16	13	0.842	-0.248	0.00245721	0.010192	ENSG00000267522.1	CTD-2621I17.6	1	1	0.51	-0.971	0.000148516	0.00301502
ENSG00000236137.1	RP11-27K13.3	12	10	0.842	-0.248	0.00247669	0.0102291	ENSG00000266599.1	RP11-466A19.3	2	1	0.51	-0.972	1.29e-05	0.000451719
ENSG00000234771.3	RP11-395P17.3	1194	1005	0.842	-0.248	0.00021979	0.00135092	ENSG00000225930.3	AC026150.5	1	0	0.509	-0.974	0.00456443	0.0362171
ENSG00000281706.2	LINC01012	24	20	0.841	-0.249	0.00013842	0.00090006	ENSG00000277128.2	RP11-146E13.4	1	1	0.506	-0.982	0.00418397	0.0342605
ENSG00000272145.1	RP4-739H11.4	23	19	0.842	-0.249	0.00160389	0.0071415	ENSG00000275229.1	RNU1-68P	0	0	0.505	-0.985	0.000562441	0.00816735
ENSG00000281912.1	LINC01144	15	12	0.841	-0.25	0.00176606	0.00776952	ENSG00000234471.1	AC147651.1	1	0	0.505	-0.986	0.0027018	0.0252037
ENSG00000261471.1	RP11-61F12.1	23	19	0.841	-0.25	0.00725133	0.0249768	ENSG00000253965.1	CTC-329D1.3	1	1	0.505	-0.986	0.000467814	0.00715825
ENSG00000224165.5	AC013267.2	22	18	0.841	-0.251	0.00131064	0.00605311	ENSG00000235263.1	RP13-392I16.1	1	0	0.505	-0.987	0.0018522	0.0194468
ENSG00000247828.7	CTC-358I24.1	201	169	0.84	-0.251	2.14e-07	3.02e-06	ENSG00000231208.4	RP4-583P15.11	1	1	0.503	-0.99	0.000300703	0.00506207
ENSG00000245213.6	RP11-10K16.1	38	32	0.84	-0.251	6.13e-05	0.00044305	ENSG00000250427.1	CTD-3179P9.2	1	1	0.503	-0.991	2.33e-05	0.000711161
ENSG00000242086.8	AC069513.3	1006	844	0.839	-0.252	0.00135445	0.00622439	ENSG00000235389.2	RP11-134K1.3	1	0	0.503	-0.991	0.00228193	0.0226032
ENSG00000273284.1	RP11-888D10.4	18	15	0.84	-0.252	0.0029743	0.0118972	ENSG00000255269.2	RP11-702F3.4	1	0	0.503	-0.991	0.00147306	0.0163087
ENSG00000247572.7	CTC-281B15.1	114	96	0.839	-0.254	1.57e-06	1.77e-05	ENSG00000254927.1	RP11-98J9.2	1	0	0.502	-0.995	0.00216605	0.0218567
ENSG00000259820.1	AC083843.1	139	116	0.838	-0.255	2.3e-05	0.00018532	ENSG00000204460.3	AC079586.1	2	1	0.501	-0.996	2.3e-05	0.000706664
ENSG00000274403.1	CTD-2036P10.6	8	6	0.838	-0.255	0.00552599	0.0199692	ENSG00000198984.1	MIR345	1	0	0.5	-1	0.000441474	0.00686797
ENSG00000255968.1	RP11-513G19.1	8	7	0.838	-0.255	0.0159126	0.0473868	ENSG00000258657.5	RP11-104E19.1	2	1	0.5	-1	0.000228505	0.00415788
ENSG00000223561.6	AC003090.1	14	11	0.837	-0.256	0.00386296	0.014861	ENSG00000260177.1	RP4-536B24.3	2	1	0.498	-1.006	6.53e-06	0.000268722
ENSG00000205930.8	C21orf62-AS1	33	27	0.838	-0.256	0.00043965	0.00243806	ENSG00000183674.11	RP1-290I10.8	0	0	0.497	-1.009	0.000513742	0.00767506
ENSG00000232973.11	C2orf58	20	16	0.837	-0.257	0.00280098	0.0113143	ENSG00000258285.1	RP11-103B5.2	1	0	0.496	-1.011	0.000144014	0.0029411
ENSG00000260641.1	RP11-1299A16.3	10	9	0.837	-0.257	0.00369053	0.0142749	ENSG00000250564.1	RP11-215P8.4	2	1	0.495	-1.014	0.000160722	0.00317479
ENSG00000270344.2	RP11-734K2.4	65	54	0.837	-0.257	2.05e-07	2.91e-06	ENSG00000203620.2	RP11-84A19.2	1	0	0.495	-1.014	0.000844886	0.0109366
ENSG00000226167.1	RP5-1073O3.5	23	19	0.837	-0.257	0.00030718	0.0017999	ENSG00000272071.1	RP11-332J15.4	1	0	0.495	-1.015	0.000861884	0.0110589
ENSG00000240731.1	RP5-890O3.9	76	64	0.837	-0.257	1.69e-05	0.00014136	ENSG00000229414.2	AC013791.10	1	0	0.494	-1.016	0.000129054	0.00273925
ENSG00000271993.1	RP11-285J16.1	10	8	0.836	-0.258	0.00186537	0.00811931	ENSG00000253859.2	RP11-157I4.4	1	0	0.494	-1.017	0.00219015	0.0219916
ENSG00000223478.1	RP11-545E17.3	60	50	0.836	-0.258	9.11e-07	1.1e-05	ENSG00000250493.2	RP11-640N11.2	2	1	0.494	-1.017	0.000758669	0.0101938
ENSG00000199266.1	SNORA60	5	4	0.836	-0.258	0.0151872	0.0456859	ENSG00000263167.1	RP11-149I9.2	2	1	0.493	-1.019	0.000116144	0.00254426
ENSG00000247679.2	RP11-1277A3.1	68	57	0.836	-0.259	6.72e-05	0.00047768	ENSG00000267535.1	RP11-87G24.5	1	0	0.494	-1.019	8.3e-05	0.00194731
ENSG00000260267.1	RP11-452L6.5	93	78	0.836	-0.259	1e-07	1.55e-06	ENSG00000224277.5	AP000345.2	1	0	0.493	-1.02	0.0034888	0.0301991
ENSG00000230177.1	RP5-1112D6.4	53	44	0.836	-0.259	2.14e-05	0.00017508	ENSG00000237401.6	AC107070.1	1	0	0.493	-1.021	0.00637483	0.0453538
ENSG00000228784.7	AC013400.2	67	56	0.835	-0.26	0.011479	0.0364973	ENSG00000259150.5	RP11-1084I9.3	1	0	0.493	-1.021	0.000514316	0.00767506
ENSG00000225032.5	RP11-228B15.4	104	87	0.835	-0.26	0.00356125	0.013835	ENSG00000225156.2	AC012354.6	1	0	0.491	-1.026	0.00073326	0.00990727
ENSG00000282885.1	RP11-596C23.6	11	9	0.834	-0.261	0.00296349	0.0118673	ENSG00000222000.7	AC092675.3	1	1	0.491	-1.026	0.000262209	0.00457951
ENSG00000267096.1	CTD-2537I9.13	18	15	0.834	-0.262	0.00148277	0.00669442	ENSG00000237728.2	RP3-453P22.2	1	0	0.49	-1.028	0.00266096	0.0249134
ENSG00000225793.2	RP1-234P15.4	9	8	0.834	-0.262	0.0004805	0.00262231	ENSG00000267069.1	RP11-64C12.8	1	1	0.49	-1.029	1.72e-05	0.000563359
ENSG00000281005.1	LINC00921	78	65	0.833	-0.264	1.33e-06	1.53e-05	ENSG00000249742.1	RP11-217E13.1	9	4	0.489	-1.031	1.28e-05	0.000450852
ENSG00000273448.1	RP11-166O4.6	22	18	0.833	-0.264	0.00137046	0.00628853	ENSG00000272161.1	RP4-713A8.1	3	1	0.489	-1.032	5.24e-07	3.42e-05
ENSG00000260645.1	RP11-250B2.5	15	12	0.833	-0.264	0.00429379	0.016202	ENSG00000207955.5	RP11-339B21.12	3	1	0.489	-1.033	2.67e-09	4.02e-07
ENSG00000240875.5	RP11-392A22.2	38	32	0.833	-0.264	0.0104029	0.0336068	ENSG00000237654.5	AP003025.2	1	0	0.488	-1.034	0.00315692	0.0281923
ENSG00000269925.1	RP3-467L1.6	12	10	0.833	-0.264	0.0010263	0.00495225	ENSG00000261177.1	RP11-805I24.1	2	1	0.488	-1.035	0.00247282	0.0237817
ENSG00000198496.11	NBR2	154	128	0.832	-0.265	8.16e-09	1.72e-07	ENSG00000202474.1	RNA5SP283	17	8	0.487	-1.037	4.63e-19	3.16e-16
ENSG00000227388.2	RP11-112J3.16	19	16	0.832	-0.265	0.00033211	0.00192064	ENSG00000244260.1	RP11-521D12.2	1	0	0.487	-1.039	0.00248084	0.0237919
ENSG00000260038.1	RP11-407G23.4	10	8	0.831	-0.266	0.0025124	0.0103485	ENSG00000267922.1	AC007193.6	1	0	0.486	-1.042	0.000941823	0.0118183
ENSG00000248256.1	RP11-702A23.1	6	5	0.831	-0.266	0.01174	0.0372053	ENSG00000274863.1	RP11-97N19.3	3	1	0.486	-1.042	7.77e-07	4.74e-05
ENSG00000284237.1	RP11-328D5.4	34	28	0.831	-0.267	0.00157385	0.00703122	ENSG00000264464.1	RP11-110H1.8	1	0	0.485	-1.044	0.000772577	0.0103535
ENSG00000230565.1	ZNF32OS2	15	13	0.831	-0.267	0.00204947	0.00877732	ENSG00000260469.2	RP11-8P11.3	1	0	0.484	-1.046	0.000471774	0.00719735
ENSG00000272072.1	CTA-363E19.2	11	9	0.83	-0.268	0.00487665	0.0179884	ENSG00000265623.1	MIR3139	1	0	0.483	-1.049	0.000115407	0.00253351
ENSG00000267470.5	CTD-3064H18.6	20	17	0.83	-0.268	0.00031012	0.0018131	ENSG00000229502.5	RP11-52J3.2	1	1	0.481	-1.056	1.06e-05	0.000386569
ENSG00000269399.2	CTD-3222D19.12	50	41	0.83	-0.268	1.53e-06	1.73e-05	ENSG00000256955.2	RP11-417L19.2	1	0	0.48	-1.058	0.0009466	0.0118493
ENSG00000269148.1	AC092301.3	11	9	0.83	-0.269	0.00250001	0.0103094	ENSG00000277255.1	MIR7854	1	0	0.48	-1.059	3e-05	0.000874517
ENSG00000269918.1	AF131215.9	110	91	0.83	-0.269	3.85e-06	3.88e-05	ENSG00000259129.5	RP11-479H16.1	2	1	0.479	-1.061	0.00113163	0.0132588
ENSG00000269974.1	RP11-932O9.10	7	6	0.83	-0.269	0.0118725	0.037509	ENSG00000284708.1	RP3-330O12.5	2	1	0.479	-1.061	0.000277093	0.00475044
ENSG00000270871.1	AC015849.19	44	36	0.829	-0.27	0.00063478	0.00331666	ENSG00000261623.1	RP11-189E14.4	1	0	0.477	-1.069	0.00098842	0.0121991
ENSG00000221164.1	SNORA11F	7	6	0.829	-0.27	0.00559342	0.0201514	ENSG00000199075.1	MIR26A1	1	0	0.476	-1.071	0.000188316	0.00360189
ENSG00000263272.1	CTC-524C5.2	96	79	0.829	-0.271	5.11e-06	5e-05	ENSG00000261467.2	RP11-731K22.1	2	1	0.475	-1.073	0.00171265	0.018347
ENSG00000250159.6	RP11-381K20.2	9	7	0.829	-0.271	0.0041993	0.0159025	ENSG00000270540.1	RP11-785G17.1	1	0	0.473	-1.079	7.65e-05	0.00182318
ENSG00000244055.1	AC007566.10	11	9	0.828	-0.272	0.00338419	0.0132534	ENSG00000260477.7	RP11-553E24.2	1	0	0.472	-1.083	0.000375146	0.00605668
ENSG00000246451.2	RP11-894P9.1	120	99	0.827	-0.274	2.04e-05	0.00016702	ENSG00000181123.8	RP4-539M6.14	2	1	0.472	-1.084	3.93e-06	0.000176
ENSG00000265806.1	MIR4292	14	12	0.826	-0.275	0.00094386	0.0046129	ENSG00000256923.1	RP11-449P1.1	1	0	0.471	-1.086	0.000387371	0.00620521
ENSG00000267002.3	RP11-242D8.1	306	253	0.827	-0.275	2.55e-11	9.2e-10	ENSG00000267455.1	RP11-78A19.2	1	0	0.471	-1.086	0.000329868	0.00546333
ENSG00000253476.1	RP11-395I14.2	12	10	0.826	-0.276	0.00245659	0.010192	ENSG00000226374.2	RP13-614K11.2	1	0	0.471	-1.086	9.52e-05	0.00216788
ENSG00000257176.2	RP11-996F15.2	27	22	0.826	-0.276	0.00130651	0.00603668	ENSG00000233502.1	AC104794.4	1	0	0.47	-1.088	0.000208828	0.00389965
ENSG00000248508.6	RP11-521C20.4	113	93	0.825	-0.277	8.38e-08	1.32e-06	ENSG00000267054.1	CTD-2540B15.10	1	0	0.47	-1.09	0.00026516	0.00461531
ENSG00000270108.1	RP11-73M18.6	10	8	0.825	-0.277	0.00899062	0.0298865	ENSG00000269364.1	CTC-457E21.2	1	1	0.469	-1.091	0.0026149	0.0246014
ENSG00000269473.1	CTD-2619J13.19	8	7	0.825	-0.278	0.00626177	0.022148	ENSG00000231898.8	AC012594.1	1	0	0.469	-1.092	0.00082537	0.010711
ENSG00000262877.4	RP11-1055B8.4	152	125	0.825	-0.278	0.0091698	0.0303309	ENSG00000250448.1	RP11-19O2.2	1	0	0.467	-1.097	0.000906325	0.0115138
ENSG00000275120.2	RP11-182J1.18	9	7	0.825	-0.278	0.00072136	0.00368771	ENSG00000262445.3	CTD-2545H1.2	2	1	0.467	-1.098	6.48e-05	0.00161257
ENSG00000260425.1	LA16c-316G12.2	11	9	0.824	-0.279	0.0037704	0.0145521	ENSG00000228503.1	RP11-347D21.2	1	0	0.467	-1.099	0.00200339	0.0205799
ENSG00000258768.2	CTD-2292M16.8	23	18	0.824	-0.28	0.00023094	0.00140811	ENSG00000260120.1	RP11-177B4.2	1	1	0.467	-1.1	4.22e-05	0.00113199
ENSG00000272696.1	RP11-339B21.13	12	10	0.823	-0.28	0.00035829	0.00205088	ENSG00000225493.1	AC092619.1	1	1	0.465	-1.106	0.00015042	0.00304764
ENSG00000266445.1	RP13-991F5.2	11	9	0.824	-0.28	0.00881811	0.0294231	ENSG00000228135.1	AC073128.10	1	1	0.464	-1.108	6.59e-05	0.00163158
ENSG00000234817.2	RP3-400B16.1	10	8	0.823	-0.28	0.00934018	0.0307799	ENSG00000231933.7	CTA-125H2.2	1	1	0.462	-1.113	0.000212603	0.00394142
ENSG00000251414.1	RP11-843P14.1	15	12	0.823	-0.281	0.00137548	0.00630346	ENSG00000207277.1	RNA5SP284	1	1	0.462	-1.114	5.35e-05	0.00139047
ENSG00000272836.1	RP3-402G11.27	22	18	0.823	-0.281	0.00045248	0.00249532	ENSG00000257754.1	RP11-650K20.2	1	0	0.46	-1.12	0.00016069	0.00317479
ENSG00000268756.1	AC104534.2	34	28	0.822	-0.283	0.00106194	0.00510114	ENSG00000256298.1	RP11-474D1.1	1	0	0.459	-1.122	0.00121758	0.014057
ENSG00000280798.1	LINC00294	356	293	0.822	-0.283	0.00016255	0.0010361	ENSG00000261615.6	CTD-2291D10.1	1	0	0.457	-1.129	0.000438625	0.00683401
ENSG00000276337.1	RP11-106D4.2	19	15	0.822	-0.283	0.00465954	0.0173013	ENSG00000279516.1	RP11-341D18.3	1	0	0.454	-1.14	0.000613654	0.00867749
ENSG00000241163.7	RP11-398A8.3	44	36	0.822	-0.283	0.00684884	0.0238422	ENSG00000267723.1	CTD-2189E23.1	2	1	0.453	-1.143	1.33e-06	7.37e-05
ENSG00000281501.1	SEPSECS-AS1	57	47	0.821	-0.284	0.00012641	0.00083524	ENSG00000266893.1	AC005616.1	1	0	0.452	-1.146	0.00111908	0.013157
ENSG00000270049.2	RP11-297D21.4	84	68	0.821	-0.285	6.24e-05	0.00044955	ENSG00000259011.1	RP11-2C7.1	1	0	0.452	-1.146	0.000525783	0.00780077
ENSG00000259515.1	RP11-365N19.2	11	9	0.821	-0.285	0.0015773	0.00704368	ENSG00000266754.2	RN7SL524P	1	0	0.451	-1.148	3.8e-05	0.00104202
ENSG00000276651.1	AC007950.2	4	3	0.82	-0.286	0.0155509	0.0465568	ENSG00000285486.1	RP5-1067M6.6	4	2	0.449	-1.154	0.000222294	0.00408529
ENSG00000272789.1	RP11-286H15.1	39	32	0.82	-0.286	0.00192553	0.00833692	ENSG00000257009.1	RP11-685B13.2	1	0	0.449	-1.155	0.000700859	0.00959307
ENSG00000262678.1	RP5-1050D4.4	5	4	0.82	-0.286	0.0159516	0.0474896	ENSG00000125514.9	NCRNA00029	1	1	0.447	-1.163	6.57e-06	0.000268722
ENSG00000277511.1	CTD-2095E4.5	32	26	0.82	-0.287	0.00018911	0.00118278	ENSG00000187012.10	LINC00207	1	0	0.446	-1.165	4.94e-05	0.00130805
ENSG00000250410.1	RP11-714G18.1	5	4	0.819	-0.287	0.0118157	0.0373893	ENSG00000232998.2	VPS13A-AS1	1	0	0.444	-1.172	9.9e-06	0.000369247
ENSG00000260719.1	AC009133.17	43	35	0.819	-0.288	0.00422735	0.0159917	ENSG00000203987.2	RP11-188C12.3	1	0	0.441	-1.181	0.000780222	0.0103746
ENSG00000227036.6	LINC00511	490	401	0.819	-0.288	0.00738584	0.0253745	ENSG00000250310.1	RP5-1029K10.4	1	0	0.441	-1.181	3.88e-05	0.00105499
ENSG00000270820.5	RP11-355B11.2	58	48	0.819	-0.288	5.6e-08	9.26e-07	ENSG00000207947.3	MIR152	1	0	0.437	-1.195	8.39e-05	0.00195993
ENSG00000267838.2	AC008746.12	41	33	0.819	-0.289	0.00033417	0.00192848	ENSG00000235407.1	RP11-470L19.2	1	0	0.436	-1.197	0.00411119	0.0338224
ENSG00000260005.6	AC027601.1	49	40	0.818	-0.289	0.00066696	0.00345936	ENSG00000214691.7	AC104654.1	1	1	0.435	-1.2	3.86e-05	0.00105198
ENSG00000270020.1	RP11-463O9.9	8	7	0.818	-0.289	0.00659073	0.0231044	ENSG00000176754.12	C1orf157	1	1	0.435	-1.202	4.57e-05	0.00122136
ENSG00000273306.1	RP11-527J8.1	10	8	0.819	-0.289	0.00027052	0.00161706	ENSG00000196273.7	RP11-566J3.1	1	0	0.435	-1.202	0.000752986	0.0101307
ENSG00000282951.1	CTC-490E21.14	19	15	0.818	-0.29	0.00124221	0.0057908	ENSG00000267890.1	CTD-2126E3.4	1	0	0.432	-1.211	1.24e-05	0.000437797
ENSG00000260022.1	LA16c-306A4.1	9	7	0.818	-0.29	0.00347719	0.0135727	ENSG00000205866.3	FAM99A	1	0	0.432	-1.211	0.000360393	0.00587401
ENSG00000261798.1	RP1-118J21.25	10	8	0.818	-0.29	0.0065883	0.0231044	ENSG00000253279.5	RP11-94H18.3	1	0	0.429	-1.219	0.000119456	0.00259465
ENSG00000224934.3	RP11-441O15.3	43	35	0.818	-0.29	5.64e-07	7.27e-06	ENSG00000234215.2	RP5-942I16.1	1	0	0.424	-1.237	5.27e-05	0.00137809
ENSG00000268201.1	CTD-3138B18.6	19	15	0.817	-0.291	0.00376943	0.0145521	ENSG00000225112.1	RP11-295P9.6	1	0	0.423	-1.242	3.16e-05	0.000908496
ENSG00000269894.1	RP11-1020A11.1	9	7	0.817	-0.291	0.00074706	0.00379367	ENSG00000230866.1	CTA-342B11.2	1	0	0.421	-1.247	0.000480285	0.00729464
ENSG00000271259.1	RP11-1109F11.5	4	3	0.817	-0.291	0.0140124	0.0428161	ENSG00000233221.6	AC133785.1	3	1	0.421	-1.25	0.000119811	0.00259465
ENSG00000266718.1	RP11-466A19.1	33	27	0.817	-0.291	0.00084281	0.00420969	ENSG00000269543.5	CTD-2291D10.3	2	1	0.42	-1.25	0.000125715	0.00268507
ENSG00000255045.1	RP11-677M14.2	7	6	0.818	-0.291	0.00451058	0.0168185	ENSG00000269931.1	RP5-1069C8.3	1	0	0.415	-1.269	2.56e-05	0.000766047
ENSG00000236810.5	RP5-886K2.3	18	14	0.817	-0.291	4.77e-06	4.71e-05	ENSG00000272050.1	RP13-379O24.3	1	0	0.413	-1.275	0.000482662	0.0073199
ENSG00000223442.1	AC004041.2	7	5	0.817	-0.292	0.00257329	0.0105572	ENSG00000233970.1	AC092159.3	1	0	0.412	-1.278	7.79e-05	0.00184572
ENSG00000260306.1	RP11-645C24.5	22	18	0.817	-0.292	0.00414283	0.0157447	ENSG00000264429.1	MIR3183	3	1	0.407	-1.296	4.6e-08	4.54e-06
ENSG00000231081.1	RP4-760C5.3	6	5	0.817	-0.292	0.0106009	0.0341328	ENSG00000263278.2	CH17-351M24.1	1	0	0.407	-1.297	0.000123658	0.00265218
ENSG00000188365.3	AC092171.2	7	6	0.816	-0.293	0.00302363	0.0120584	ENSG00000268818.2	CITF22-62D4.1	3	1	0.394	-1.346	3.95e-06	0.000176
ENSG00000253636.1	RP11-531A24.5	18	14	0.816	-0.293	8.44e-05	0.00058427	ENSG00000280418.1	AC007326.10	2	1	0.393	-1.347	4.17e-05	0.00112252
ENSG00000258136.1	RP11-864J10.4	10	8	0.815	-0.295	0.0005585	0.00297492	ENSG00000277693.1	AP003900.6	3	1	0.389	-1.361	7.82e-06	0.000304838
ENSG00000245146.6	CTB-131B5.4	39	32	0.814	-0.296	2.49e-08	4.5e-07	ENSG00000274012.1	RN7SL2	7013	2712	0.387	-1.371	1.81e-33	6.19e-30
ENSG00000263126.1	CTC-479C5.10	17	14	0.814	-0.296	0.00012498	0.0008268	ENSG00000263098.1	RP11-567O16.1	1	0	0.385	-1.378	3.9e-08	3.92e-06
ENSG00000266913.1	CTC-548K16.2	10	8	0.815	-0.296	0.00768015	0.0262672	ENSG00000266107.1	MIR4525	2	1	0.383	-1.386	4.13e-09	5.72e-07
ENSG00000271888.1	RP11-560J1.2	8	6	0.815	-0.296	0.00141623	0.00644774	ENSG00000284668.1	RP11-718D19.1	1	0	0.374	-1.42	3.34e-06	0.000154988
ENSG00000234492.4	RPL34-AS1	8	6	0.814	-0.296	0.00354032	0.0137737	ENSG00000277049.1	RNA5SP530	2	1	0.371	-1.431	2.39e-08	2.63e-06
ENSG00000248559.1	RP11-215P8.3	6	5	0.814	-0.297	0.00671137	0.0234579	ENSG00000231405.1	CTA-992D9.7	1	0	0.37	-1.436	5.15e-06	0.000221666
ENSG00000270060.1	RP11-390K5.6	30	24	0.814	-0.297	3.9e-06	3.92e-05	ENSG00000253973.2	RP11-467K18.2	1	0	0.369	-1.439	2.97e-07	2.11e-05
ENSG00000263080.1	RP11-485G7.5	6	5	0.814	-0.297	0.00404231	0.0154395	ENSG00000205015.1	RP11-46C24.3	1	0	0.361	-1.468	6.34e-06	0.000264347
ENSG00000260352.1	CTD-2288F12.1	17	14	0.813	-0.298	0.00098897	0.004796	ENSG00000273362.1	KB-67B5.17	2	1	0.361	-1.469	1.53e-05	0.000512119
ENSG00000224413.1	AP001476.2	11	9	0.813	-0.299	0.0117719	0.037273	ENSG00000236053.1	RP11-259F4.1	1	0	0.361	-1.471	2.28e-05	0.000702889
ENSG00000281691.1	RBM5-AS1	10	8	0.813	-0.299	0.00627255	0.0221785	ENSG00000226567.1	AC018495.2	1	0	0.34	-1.555	5.38e-06	0.000229012
ENSG00000272186.1	RP11-110I1.13	5	4	0.813	-0.299	0.0039772	0.0152339	ENSG00000229649.1	RP11-107I14.4	4	1	0.338	-1.566	5.22e-07	3.42e-05
ENSG00000273249.1	LL09NC01-251B2.3	6	5	0.812	-0.3	0.00464002	0.0172468	ENSG00000283433.1	RNA5SP532	1	0	0.336	-1.573	3.43e-07	2.39e-05
ENSG00000274987.1	RP11-295I5.3	10	8	0.812	-0.3	0.00141289	0.00644442	ENSG00000245832.6	RP11-179A16.1	1	0	0.331	-1.595	5.76e-09	7.38e-07
ENSG00000259635.1	AC100830.3	6	4	0.812	-0.301	0.0153773	0.0461406	ENSG00000257830.1	RP11-845M18.7	2	0	0.33	-1.598	1.02e-05	0.000377256
ENSG00000267523.1	CTD-2537I9.12	60	48	0.812	-0.301	7.29e-05	0.00051318	ENSG00000237941.2	KCNQ1DN	2	0	0.304	-1.718	3.01e-09	4.35e-07
ENSG00000230537.1	RP11-305L7.1	8	6	0.812	-0.301	0.00525072	0.0191431	ENSG00000232301.2	LNCPRESS1	1	0	0.289	-1.789	5.03e-06	0.000217482
ENSG00000267387.1	CTD-2240E14.4	5	4	0.811	-0.302	0.0126374	0.0393589	ENSG00000223647.1	AL133249.1	1	0	0.269	-1.894	1.38e-08	1.71e-06
ENSG00000248936.1	RP11-36B15.1	11	9	0.811	-0.303	0.00246668	0.0102173	ENSG00000275305.1	RNA5SP528	5	1	0.233	-2.104	1.16e-10	2.24e-08
ENSG00000255458.5	RP11-539G18.3	7	5	0.811	-0.303	0.00085987	0.00427886	ENSG00000201708.1	RNA5SP359	2	0	0.211	-2.248	3.77e-09	5.29e-07
ENSG00000197332.8	CTC-499B15.5	6	5	0.81	-0.304	0.0044731	0.0167372	ENSG00000267254.5	ZNF790-AS1	23	19	0.833	-0.263	5.28e-05	0.00137809
ENSG00000188825.13	CTD-3014M21.4	78	63	0.81	-0.304	4.01e-12	1.74e-10
ENSG00000266235.1	MIR3176	13	10	0.81	-0.305	0.00937438	0.0308567
ENSG00000272267.2	RP11-375N15.2	5	4	0.809	-0.306	0.0168058	0.0497134
ENSG00000257740.1	RP11-977G19.12	15	12	0.809	-0.306	1.17e-05	0.00010308
ENSG00000276166.1	CTD-2600O9.2	7	5	0.808	-0.307	0.0156221	0.0466913
ENSG00000272599.2	RP11-152N13.16	10	8	0.808	-0.307	0.00049754	0.00269604
ENSG00000277152.1	RP11-622C24.2	11	9	0.808	-0.307	0.0148833	0.0449582
ENSG00000266993.3	RP4-657D16.3	10	8	0.808	-0.307	0.00097872	0.00475683
ENSG00000277218.1	RP11-500G10.5	7	5	0.808	-0.308	0.00215895	0.00916889
ENSG00000232712.6	RP4-777D9.2	6	5	0.808	-0.308	0.00337884	0.0132373
ENSG00000272068.1	RP11-284F21.9	87	70	0.807	-0.309	0.00227096	0.00954947
ENSG00000260526.1	RP11-73K9.2	17	14	0.807	-0.309	1.05e-05	9.45e-05
ENSG00000267254.5	ZNF790-AS1	28	22	0.807	-0.309	3.96e-07	5.28e-06
ENSG00000226696.5	AC008746.11	107	86	0.807	-0.31	5e-08	8.39e-07
ENSG00000251666.1	AC027317.2	8	7	0.807	-0.31	0.00120836	0.00566168
ENSG00000262903.1	RP11-235E17.6	49	39	0.807	-0.31	0.00075961	0.00385005
ENSG00000254528.7	RP11-728F11.4	8	6	0.806	-0.311	0.00622977	0.0220565
ENSG00000267348.2	CTB-179K24.3	20	16	0.806	-0.312	5.02e-06	4.92e-05
ENSG00000267871.5	CTC-444N24.6	21	16	0.805	-0.312	1.87e-05	0.00015489
ENSG00000260316.2	LA16c-306A4.2	13	10	0.805	-0.312	0.00630806	0.0222819
ENSG00000227954.6	TARID	26	21	0.806	-0.312	0.00604425	0.021514
ENSG00000268047.1	AC018766.6	9	7	0.805	-0.313	0.00293562	0.0117867
ENSG00000258168.5	RP11-588H23.3	29	24	0.805	-0.313	0.00320626	0.0126826
ENSG00000259287.2	RP11-3D4.2	10	8	0.804	-0.314	0.0003138	0.00182863
ENSG00000255774.2	AP000439.3	671	540	0.804	-0.315	0.0135728	0.041736
ENSG00000281026.1	N4BP2L2-IT2	81	65	0.804	-0.315	3.39e-06	3.49e-05
ENSG00000272465.1	RP1-136B1.1	4	3	0.804	-0.315	0.0138207	0.0423518
ENSG00000229953.1	RP11-284F21.7	41	33	0.803	-0.316	0.00519405	0.0189885
ENSG00000231851.5	AC104655.2	5	4	0.803	-0.317	0.00439836	0.0165155
ENSG00000215256.3	DHRS4-AS1	537	432	0.803	-0.317	0.00057589	0.00305993
ENSG00000237899.1	RP4-739H11.3	4	3	0.803	-0.317	0.0119239	0.0376313
ENSG00000256705.3	CTD-2017C7.1	8	6	0.802	-0.318	0.00789914	0.0268868
ENSG00000264608.1	RP11-192H23.8	30	24	0.802	-0.318	5.3e-06	5.13e-05
ENSG00000237523.1	RP11-40F6.2	94	76	0.802	-0.318	0.00077384	0.00391473
ENSG00000272555.1	RP11-459I19.1	16	12	0.802	-0.318	0.00267765	0.0108986
ENSG00000254165.1	RP11-503E24.2	10	8	0.802	-0.318	0.00067432	0.00349073
ENSG00000223823.1	RP11-465B22.5	28	22	0.802	-0.319	0.00050045	0.00271043
ENSG00000278916.1	RP11-865A20.1	9	7	0.802	-0.319	0.00152299	0.00684704
ENSG00000251330.3	CTD-2283N19.1	4	3	0.801	-0.32	0.0112312	0.035827
ENSG00000266490.1	CTD-2349P21.9	11	9	0.801	-0.32	0.00063695	0.00332639
ENSG00000265791.1	CTD-2349P21.10	14	11	0.801	-0.321	0.00048136	0.00262437
ENSG00000224616.1	RP11-305E17.6	20	16	0.801	-0.321	0.00062373	0.00327917
ENSG00000239300.5	RP11-400L8.2	9	7	0.801	-0.321	0.00042222	0.00235244
ENSG00000225891.1	RP3-476K8.3	9	7	0.8	-0.321	0.00055294	0.00295122
ENSG00000269243.1	CTD-2231E14.8	25	20	0.8	-0.322	1.09e-05	9.78e-05
ENSG00000254862.5	RP11-159H22.2	6	5	0.8	-0.322	0.00313251	0.0124275
ENSG00000273474.1	RP11-295P9.12	6	5	0.8	-0.322	0.00469333	0.0173965
ENSG00000284738.1	RP11-422P24.13	10	8	0.8	-0.322	0.00141623	0.00644774
ENSG00000261126.7	RP11-795F19.1	13	11	0.8	-0.322	0.00025137	0.00151358
ENSG00000268670.1	CTD-2622I13.3	15	12	0.8	-0.323	0.00035483	0.00203434
ENSG00000260060.1	RP11-388M20.1	10	8	0.8	-0.323	0.00073604	0.0037466
ENSG00000223374.1	AC005104.3	15	12	0.799	-0.324	0.00029684	0.00174795
ENSG00000251364.6	CTD-2516F10.2	83	66	0.799	-0.324	3.67e-05	0.00028315
ENSG00000240625.3	RN7SL403P	4	3	0.799	-0.324	0.0166789	0.0493655
ENSG00000266934.1	RP11-332H18.3	8	6	0.799	-0.324	0.00377598	0.0145684
ENSG00000281538.1	RP4-669P10.20	18	14	0.799	-0.324	0.00015421	0.00098948
ENSG00000237080.3	XXbac-BPG254B15.10	85	68	0.799	-0.324	0.00210163	0.0089755
ENSG00000235989.3	C22orf27	7	6	0.798	-0.325	0.00171852	0.00759483
ENSG00000228748.2	RP13-39P12.3	9	7	0.798	-0.325	0.00068008	0.00351546
ENSG00000252516.1	RNA5SP82	4	3	0.797	-0.326	0.015909	0.0473868
ENSG00000261140.1	RP11-20I23.6	5	4	0.798	-0.326	0.0100633	0.0327604
ENSG00000229671.1	AC051649.16	6	5	0.797	-0.327	0.00707795	0.0244824
ENSG00000198468.7	FLVCR1-AS1	115	92	0.797	-0.327	0.0144595	0.043893
ENSG00000243224.1	RP5-1157M23.2	11	9	0.797	-0.327	0.00036403	0.0020793
ENSG00000281207.1	SLFNL1-AS1	36	28	0.797	-0.327	9.37e-06	8.54e-05
ENSG00000270589.1	RP11-348N5.7	30	24	0.797	-0.328	5.82e-06	5.57e-05
ENSG00000255310.2	AF131215.2	141	112	0.796	-0.329	2.1e-08	3.86e-07
ENSG00000279080.1	CTA-228A9.4	17	13	0.796	-0.329	0.0090992	0.0301816
ENSG00000205913.6	CTD-2270P14.3	30	24	0.796	-0.329	5.94e-07	7.57e-06
ENSG00000203321.2	RP11-197P3.4	5	4	0.796	-0.329	0.00718615	0.0248084
ENSG00000257556.1	RP11-44N21.1	81	65	0.796	-0.329	0.00138272	0.0063312
ENSG00000265222.1	RP11-466A19.8	8	6	0.796	-0.329	0.00136506	0.00626645
ENSG00000272240.1	RP5-855D21.1	20	16	0.796	-0.329	1.41e-05	0.0001216
ENSG00000260971.4	RP1-158P9.2	6	5	0.795	-0.33	0.00914384	0.0302833
ENSG00000232682.2	RP11-388P9.2	6	5	0.796	-0.33	0.00629375	0.0222387
ENSG00000260891.1	RP11-96D1.5	10	8	0.796	-0.33	0.00363281	0.0140771
ENSG00000230736.2	RP1-149A16.3	5	4	0.795	-0.331	0.00273756	0.0110875
ENSG00000224745.1	RP11-380G5.2	5	4	0.795	-0.331	0.00616509	0.0218566
ENSG00000278467.1	RP11-504P24.9	5	4	0.795	-0.331	0.0111936	0.0357282
ENSG00000276603.1	RP11-425M5.7	10	8	0.794	-0.332	0.00320826	0.0126826
ENSG00000183562.3	CTC-343N3.1	7	6	0.794	-0.333	0.00244261	0.0101394
ENSG00000276791.1	CTD-2270P14.5	36	28	0.794	-0.334	2.17e-05	0.00017684
ENSG00000245468.3	RP11-367J11.3	17	13	0.793	-0.334	0.00049651	0.00269181
ENSG00000260114.2	CTD-2574D22.4	70	55	0.793	-0.335	1.02e-09	2.57e-08
ENSG00000225518.2	RP11-396C23.2	9	7	0.793	-0.335	0.00121302	0.00567352
ENSG00000272871.1	RP11-408A13.4	48	38	0.793	-0.335	3.34e-05	0.00025952
ENSG00000258317.1	RP11-603J24.5	6	5	0.793	-0.335	0.00438937	0.0164876
ENSG00000228126.1	LINC00568	4	3	0.792	-0.336	0.0114017	0.0362948
ENSG00000260953.1	RP11-426C22.6	6	5	0.792	-0.336	0.00380347	0.0146638
ENSG00000275236.1	AC009120.11	4	3	0.792	-0.337	0.00937242	0.0308567
ENSG00000267858.5	AC016629.8	63	50	0.792	-0.337	7.87e-10	2.04e-08
ENSG00000227598.1	RP1-167A14.2	10	8	0.791	-0.337	0.00035974	0.00205699
ENSG00000277351.1	RP11-325L12.6	13	10	0.792	-0.337	0.00195581	0.00844062
ENSG00000248265.1	RP11-834C11.3	5	4	0.792	-0.337	0.016476	0.0488463
ENSG00000255468.6	RP11-867G23.8	228	180	0.792	-0.337	0.0004951	0.00268835
ENSG00000249786.7	AC027125.2	5	4	0.791	-0.338	0.00178068	0.00782413
ENSG00000224023.10	RP11-383C5.4	4	3	0.791	-0.338	0.00669463	0.0234148
ENSG00000257086.1	RP11-783K16.13	18	14	0.791	-0.338	0.00074369	0.00377835
ENSG00000224505.2	AC002117.1	6	4	0.791	-0.339	0.00216096	0.00917092
ENSG00000256433.2	RP1-102E24.8	47	37	0.791	-0.339	0.00043388	0.00241361
ENSG00000273473.1	LL09NC01-139C3.1	4	3	0.79	-0.34	0.00469052	0.0173926
ENSG00000267934.1	CTB-176F20.3	59	47	0.789	-0.341	0.00057528	0.0030582
ENSG00000251603.1	RP11-164P12.4	11	9	0.789	-0.341	0.0147952	0.0447464
ENSG00000254419.1	RP11-261P9.4	31	24	0.79	-0.341	0.00016303	0.00103854
ENSG00000245748.1	RP11-367J11.2	7	6	0.789	-0.341	0.00052268	0.00281649
ENSG00000266340.1	RP11-848P1.4	5	4	0.79	-0.341	0.0069265	0.024046
ENSG00000248445.5	CTB-118N6.3	38	30	0.789	-0.342	2.15e-05	0.00017508
ENSG00000235475.1	RP11-166O4.5	17	13	0.789	-0.342	1.93e-05	0.00015931
ENSG00000242876.3	RN7SL812P	3	3	0.789	-0.343	0.0119498	0.037702
ENSG00000245148.2	RP11-31L22.4	13	10	0.788	-0.343	0.00202995	0.00871309
ENSG00000272316.1	XXbac-BPGBPG55C20.2	54	42	0.788	-0.343	1.37e-08	2.69e-07
ENSG00000230613.1	RP3-324O17.2	5	4	0.788	-0.344	0.00181248	0.00793444
ENSG00000271366.1	AC002128.5	14	11	0.787	-0.346	0.00028287	0.0016749
ENSG00000261286.1	RP11-517C16.2	36	28	0.787	-0.346	0.00090223	0.00445435
ENSG00000258646.1	RP11-950C14.3	4	3	0.787	-0.346	0.00131451	0.00606838
ENSG00000256006.1	AC084117.3	12	9	0.786	-0.347	0.00184002	0.00803191
ENSG00000274925.1	CTD-2547G23.4	116	91	0.786	-0.347	2.19e-12	1.02e-10
ENSG00000265660.1	MIR4664	11	9	0.786	-0.347	0.00511701	0.0187325
ENSG00000245498.6	RP11-677M14.7	26	20	0.786	-0.348	4.72e-07	6.17e-06
ENSG00000267904.1	CTC-429P9.5	96	75	0.785	-0.349	3.6e-07	4.84e-06
ENSG00000269481.1	CTD-2521M24.6	10	7	0.785	-0.349	1.52e-05	0.00012916
ENSG00000272334.1	RP11-129K12.1	4	3	0.785	-0.349	0.0101952	0.0330761
ENSG00000227492.1	RP11-316M21.6	5	4	0.785	-0.349	0.0021315	0.00907758
ENSG00000248677.1	CTD-2044J15.1	4	3	0.784	-0.35	0.0147385	0.0446003
ENSG00000259563.1	CTD-2329K10.1	5	4	0.784	-0.351	0.00719499	0.0248228
ENSG00000206762.1	RNU6-418P	5	4	0.784	-0.351	0.00326881	0.0128772
ENSG00000277767.1	RP11-365P13.5	14	11	0.784	-0.352	0.00091898	0.00451821
ENSG00000234807.5	RP4-794H19.2	6	5	0.783	-0.352	0.0017437	0.00769017
ENSG00000233625.1	RP5-905G11.3	3	2	0.783	-0.352	0.010084	0.0328054
ENSG00000231731.7	AC010976.2	41	31	0.783	-0.353	1.62e-08	3.08e-07
ENSG00000174403.15	C20orf200	28	21	0.782	-0.354	0.00186038	0.00810366
ENSG00000206913.1	RF00409	3	2	0.783	-0.354	0.0168324	0.0497508
ENSG00000246982.6	RP1-179N16.6	25	19	0.782	-0.354	0.00030791	0.00180294
ENSG00000260911.2	RP11-196G11.2	23	18	0.782	-0.354	8.73e-05	0.00060314
ENSG00000258450.1	RP11-649E7.7	4	3	0.782	-0.354	0.00522755	0.0190782
ENSG00000284664.1	RP11-712C19.2	7	5	0.782	-0.354	0.00540058	0.0195957
ENSG00000256742.1	RP13-941N14.1	5	4	0.782	-0.354	0.00583003	0.0208769
ENSG00000278831.1	RP11-12J10.4	13	10	0.782	-0.355	9.76e-05	0.00066584
ENSG00000258424.1	RP11-471B22.2	24	19	0.782	-0.355	1.58e-06	1.77e-05
ENSG00000254433.1	RP11-677I18.3	4	3	0.782	-0.355	0.0106376	0.0342303
ENSG00000230068.2	RP1-224A6.6	4	3	0.781	-0.356	0.00939993	0.0309194
ENSG00000233613.5	RP11-230F18.2	5	4	0.781	-0.356	0.00196856	0.0084819
ENSG00000260293.2	RP11-715J22.6	15	12	0.781	-0.356	0.0010433	0.0050229
ENSG00000268087.1	CTC-429P9.2	70	54	0.78	-0.358	5.07e-12	2.14e-10
ENSG00000250950.1	RP11-33B1.3	3	3	0.78	-0.358	0.0116237	0.0369025
ENSG00000258122.1	RP11-61A14.1	8	6	0.78	-0.358	0.0152823	0.0459071
ENSG00000258623.1	CTD-2325P2.3	4	3	0.78	-0.359	0.0143732	0.0436932
ENSG00000269836.1	CTD-3032J10.4	7	5	0.779	-0.359	0.00544437	0.0197091
ENSG00000235052.1	RP1-150O5.3	6	5	0.78	-0.359	0.00170942	0.00756398
ENSG00000253535.5	RP11-624C23.1	19	15	0.78	-0.359	9.79e-05	0.00066723
ENSG00000212175.1	RF00586	2	2	0.779	-0.36	0.0155912	0.0466434
ENSG00000265908.1	RP11-20B24.6	3	2	0.779	-0.36	0.0136052	0.0418236
ENSG00000260853.1	RP11-264B17.2	58	45	0.779	-0.36	3.44e-09	7.81e-08
ENSG00000269514.1	RP11-370I10.12	26	20	0.779	-0.361	1.59e-07	2.33e-06
ENSG00000272729.1	RP11-387A1.5	9	7	0.779	-0.361	0.00049639	0.00269181
ENSG00000272953.1	RP11-1275H24.2	17	13	0.778	-0.362	3.31e-05	0.00025768
ENSG00000259656.1	RP11-325E5.1	2	2	0.778	-0.362	0.0138605	0.0424372
ENSG00000256116.1	RP11-783K16.14	5	4	0.778	-0.363	0.00231904	0.00971717
ENSG00000267114.1	CTB-129P6.11	11	8	0.777	-0.364	1.53e-05	0.00012991
ENSG00000267128.1	RP11-449J21.5	12	9	0.776	-0.365	0.00025723	0.00154369
ENSG00000259881.1	RP11-830F9.5	49	38	0.776	-0.365	0.00037236	0.00211909
ENSG00000227963.1	RP5-1074L1.1	28	22	0.777	-0.365	0.00065542	0.00340779
ENSG00000271551.2	RP11-230C9.2	11	9	0.776	-0.366	3.38e-05	0.00026257
ENSG00000237934.1	RP11-467D18.2	3	2	0.776	-0.366	0.00908297	0.0301432
ENSG00000236901.6	MIR600HG	360	279	0.775	-0.367	1.12e-06	1.32e-05
ENSG00000273137.1	RP3-402G11.28	52	40	0.775	-0.367	2.9e-09	6.7e-08
ENSG00000233695.2	GAS6-AS1	259	201	0.775	-0.368	0.00845583	0.0284349
ENSG00000272140.2	RP11-574K11.29	26	20	0.775	-0.368	5.55e-08	9.22e-07
ENSG00000259767.1	RP11-90B9.2	5	4	0.775	-0.368	0.00191959	0.00831796
ENSG00000265692.1	RP13-516M14.4	10	8	0.775	-0.368	8.77e-05	0.00060504
ENSG00000285159.1	XXyac-YR21IF11.3	5	4	0.775	-0.368	0.00446023	0.0167008
ENSG00000236498.1	AC107081.5	3	3	0.775	-0.369	0.00483414	0.0178501
ENSG00000272301.1	RP11-111M22.4	10	8	0.775	-0.369	7.32e-06	6.86e-05
ENSG00000272892.1	RP11-57G10.8	7	6	0.774	-0.369	0.00125635	0.00583525
ENSG00000225335.3	XXbac-B476C20.9	102	79	0.774	-0.369	0.00095912	0.00467673
ENSG00000235522.6	AC009505.2	3	2	0.773	-0.371	0.0121853	0.0382076
ENSG00000261124.1	AC135050.5	4	3	0.773	-0.371	0.00886536	0.0295253
ENSG00000245598.6	DACT3-AS1	8	6	0.773	-0.371	0.00024086	0.0014561
ENSG00000276934.1	RP11-231E4.5	6	4	0.773	-0.371	0.00644864	0.0227108
ENSG00000259172.1	RP11-299G20.2	17	14	0.774	-0.371	5.2e-05	0.00038188
ENSG00000261744.1	RP11-21B21.4	12	9	0.773	-0.372	0.0001565	0.00100274
ENSG00000250909.1	RP11-843P14.2	6	4	0.773	-0.372	0.00070911	0.00363381
ENSG00000279345.1	RP3-522J7.7	10	8	0.773	-0.372	0.00111649	0.00530584
ENSG00000237301.1	RP4-680D5.2	10	7	0.773	-0.372	0.00483686	0.017854
ENSG00000269318.1	AC007292.3	19	15	0.772	-0.373	4.19e-07	5.52e-06
ENSG00000227502.2	RP1-249H1.4	128	99	0.772	-0.373	5.52e-05	0.00040258
ENSG00000268081.1	RP11-678G14.2	6	5	0.772	-0.373	0.00607343	0.021589
ENSG00000232453.6	RP4-794H19.1	32	25	0.772	-0.373	0.0007322	0.00373238
ENSG00000273203.1	AC006946.16	12	10	0.772	-0.374	0.00966705	0.0316419
ENSG00000244256.3	RN7SL130P	5	4	0.771	-0.374	0.00195719	0.00844317
ENSG00000227218.7	RP11-203J24.8	41	31	0.772	-0.374	2.22e-05	0.00018002
ENSG00000232406.6	RP11-234K24.3	4	3	0.772	-0.374	0.00342195	0.0133767
ENSG00000272205.1	RP11-277B15.3	17	13	0.772	-0.374	9.57e-06	8.7e-05
ENSG00000273265.1	RP11-353K11.1	9	7	0.772	-0.374	6.07e-05	0.00043852
ENSG00000273226.1	RP11-513M16.8	23	18	0.772	-0.374	1.27e-07	1.9e-06
ENSG00000271420.1	RP5-1057J7.7	15	12	0.772	-0.374	0.00246809	0.0102173
ENSG00000277602.1	AC005363.11	4	3	0.771	-0.375	0.00361657	0.0140346
ENSG00000267011.5	CTB-50L17.16	6	4	0.771	-0.375	0.00485965	0.0179319
ENSG00000280486.1	LLNLR-307A6.1	5	4	0.771	-0.375	0.00414287	0.0157447
ENSG00000267632.1	RP11-400F19.18	19	15	0.771	-0.375	9.52e-06	8.66e-05
ENSG00000236772.1	RP5-1184F4.5	22	17	0.771	-0.375	0.00059256	0.00313444
ENSG00000271969.1	U47924.29	3	3	0.771	-0.375	0.0140772	0.0429893
ENSG00000272707.1	RP11-534C12.1	3	2	0.771	-0.376	0.00342326	0.013377
ENSG00000250893.1	RP11-588L15.2	13	10	0.77	-0.377	0.00055049	0.00294111
ENSG00000264016.2	CTC-297N7.9	24	19	0.769	-0.378	0.00233312	0.00977145
ENSG00000223704.1	RP1-90L6.2	27	21	0.77	-0.378	4.6e-05	0.00034221
ENSG00000261302.5	RP11-343H19.1	4	3	0.77	-0.378	0.00836668	0.0281725
ENSG00000268093.1	AC022154.7	11	8	0.769	-0.379	0.00062235	0.00327577
ENSG00000274515.1	CTD-2026K11.5	12	9	0.769	-0.379	9.22e-05	0.00063104
ENSG00000241529.3	RN7SL767P	3	2	0.769	-0.379	0.00914122	0.0302833
ENSG00000235865.2	RP11-477J21.7	31	24	0.769	-0.379	0.00027216	0.00162322
ENSG00000223813.2	AC007255.8	39	30	0.769	-0.38	0.00027185	0.00162227
ENSG00000257809.1	RP11-603J24.14	4	3	0.768	-0.38	0.00536465	0.0194852
ENSG00000259116.1	RP11-973N13.4	7	5	0.769	-0.38	0.00159452	0.00710823
ENSG00000201684.1	RN7SKP239	5	4	0.768	-0.381	0.0162008	0.0481105
ENSG00000240877.3	RN7SL521P	9	7	0.768	-0.381	6.33e-06	6e-05
ENSG00000271631.1	RP11-408O19.5	4	3	0.768	-0.381	0.00311866	0.0123864
ENSG00000232233.1	RP11-573D15.2	4	3	0.768	-0.381	0.0107155	0.0344186
ENSG00000230454.1	U73166.2	34	26	0.768	-0.381	1.1e-08	2.23e-07
ENSG00000269924.1	RP11-697N18.4	9	6	0.767	-0.382	0.00524836	0.0191411
ENSG00000230212.6	AP000688.14	14	11	0.767	-0.383	0.00044691	0.00247258
ENSG00000283141.1	RP11-109A6.5	5	4	0.767	-0.383	0.00397846	0.0152339
ENSG00000239480.1	RP11-514P8.2	7	5	0.767	-0.383	0.00667391	0.0233576
ENSG00000275630.1	RP6-65G23.5	8	6	0.767	-0.383	0.00197868	0.00852206
ENSG00000175773.12	RP11-121M22.1	10	8	0.767	-0.384	2.39e-05	0.00019217
ENSG00000266969.1	RP11-773H22.4	4	3	0.766	-0.384	0.0012962	0.00599423
ENSG00000235481.2	RP11-133O22.6	10	8	0.766	-0.385	0.00353547	0.01376
ENSG00000277170.1	RP11-295D4.4	3	2	0.766	-0.385	0.00481982	0.0178282
ENSG00000233110.1	RP11-301L8.2	5	4	0.766	-0.385	0.00146824	0.00664572
ENSG00000272498.1	RP11-415F23.3	22	17	0.766	-0.385	8.97e-05	0.00061794
ENSG00000234155.1	RP11-30P6.6	308	236	0.766	-0.386	0.0139357	0.0426395
ENSG00000228340.5	RP5-1043L13.1	8	6	0.765	-0.386	0.00211599	0.00902089
ENSG00000275552.1	CH17-302M23.1	4	3	0.765	-0.387	0.0094845	0.0311592
ENSG00000275454.1	CTD-2026K11.4	14	11	0.764	-0.387	1.38e-07	2.05e-06
ENSG00000266643.1	MIR3677	7	6	0.764	-0.387	0.00038514	0.00217308
ENSG00000262558.1	RP11-1260E13.3	21	16	0.765	-0.387	0.00110622	0.00527582
ENSG00000275056.1	RP11-127I20.8	4	3	0.765	-0.387	0.00348926	0.0136149
ENSG00000258658.1	RP11-517O13.3	4	3	0.765	-0.387	0.00144856	0.00656499
ENSG00000272506.1	RP4-535B20.4	3	2	0.764	-0.387	0.0102428	0.0331901
ENSG00000259782.2	CTD-2270L9.2	3	2	0.764	-0.388	0.00499783	0.0183529
ENSG00000284070.1	KB-1995A5.5	9	7	0.764	-0.389	0.00069829	0.00359044
ENSG00000242242.5	RP11-553A10.2	3	2	0.763	-0.389	0.00984852	0.0321668
ENSG00000177788.5	RP5-1061H20.4	8	6	0.764	-0.389	0.0007074	0.00363025
ENSG00000262920.5	RP11-1260E13.1	4	3	0.763	-0.39	0.0156016	0.046656
ENSG00000255449.1	RP11-91P24.6	6	4	0.763	-0.39	0.00100826	0.0048762
ENSG00000203325.3	RP11-277A4.4	5	4	0.762	-0.391	0.00257162	0.0105572
ENSG00000266258.1	RP11-41O4.1	13	10	0.763	-0.391	0.00064196	0.00334924
ENSG00000263603.1	CTD-2349P21.5	6	5	0.762	-0.392	0.00688351	0.0239419
ENSG00000265218.1	RP11-927P21.1	12	9	0.762	-0.392	0.0106957	0.0343758
ENSG00000277450.1	CTB-96E2.10	4	3	0.762	-0.393	0.00585931	0.0209677
ENSG00000268650.3	AC068499.10	2	2	0.761	-0.394	0.0158625	0.0473036
ENSG00000268204.1	CTD-3214H19.6	11	8	0.761	-0.394	0.00027284	0.00162455
ENSG00000251432.6	RP11-420A23.1	43	33	0.761	-0.394	9.5e-08	1.48e-06
ENSG00000273151.1	RP11-449P15.2	232	176	0.761	-0.394	2.21e-07	3.1e-06
ENSG00000236778.7	RP11-550E22.3	47	36	0.761	-0.394	2.9e-10	8.32e-09
ENSG00000244357.3	RN7SL145P	6	4	0.76	-0.395	0.00257205	0.0105572
ENSG00000260790.1	RP11-21M24.2	3	2	0.761	-0.395	0.00953293	0.031289
ENSG00000261766.1	RP11-22P6.2	14	11	0.76	-0.395	3.29e-06	3.4e-05
ENSG00000277589.1	RP11-333J10.3	4	3	0.76	-0.395	0.0056499	0.0203069
ENSG00000261476.1	RP11-77K12.3	4	3	0.76	-0.395	0.00221975	0.00935261
ENSG00000263847.1	RP11-143J12.3	9	7	0.76	-0.396	4.02e-05	0.00030709
ENSG00000279833.1	RP4-742C19.13	100	76	0.76	-0.396	2.19e-07	3.07e-06
ENSG00000277744.1	CTC-435M10.12	17	12	0.76	-0.397	7.88e-06	7.32e-05
ENSG00000264279.1	MIR4786	3	2	0.759	-0.398	0.00887929	0.0295594
ENSG00000255240.5	RP11-142C4.6	12	9	0.759	-0.398	0.00257995	0.0105737
ENSG00000229901.1	RP11-399E6.4	2	1	0.759	-0.398	0.0154502	0.0463333
ENSG00000225234.1	AC114810.5	32	24	0.758	-0.399	7.22e-08	1.15e-06
ENSG00000252503.1	RNU6-531P	2	2	0.759	-0.399	0.0088384	0.0294632
ENSG00000277007.1	RP11-392O17.2	17	12	0.758	-0.399	1.08e-05	9.67e-05
ENSG00000255050.1	RP11-661A12.9	30	23	0.758	-0.399	0.00719433	0.0248228
ENSG00000272078.1	RP4-734G22.3	46	35	0.758	-0.399	2.17e-05	0.00017659
ENSG00000235029.1	RP5-1121A15.4	23	17	0.759	-0.399	0.00042068	0.00234582
ENSG00000272568.5	CTB-113D17.1	20	15	0.758	-0.4	0.00020117	0.00124942
ENSG00000260176.1	CTD-3126B10.4	7	5	0.758	-0.4	0.00235714	0.00985359
ENSG00000239247.3	RN7SL589P	6	4	0.758	-0.4	0.00465542	0.017292
ENSG00000281021.1	RP1-12G14.9	7	5	0.758	-0.4	0.00038031	0.00215497
ENSG00000265096.1	C1QTNF1-AS1	6	4	0.757	-0.401	0.00646634	0.0227404
ENSG00000250635.1	CTD-3224K15.2	3	3	0.757	-0.401	0.011921	0.0376313
ENSG00000251209.7	LINC00923	13	10	0.757	-0.401	0.00077047	0.00390087
ENSG00000282012.1	LL22NC03-N95F10.1	9	6	0.757	-0.401	0.0167319	0.0495087
ENSG00000276754.1	RP11-461A8.5	2	1	0.757	-0.401	0.0132777	0.0409465
ENSG00000265625.1	RP11-68I3.11	6	5	0.757	-0.402	0.00220403	0.00929738
ENSG00000273287.2	CTA-268H5.14	3	2	0.756	-0.403	0.00794688	0.026989
ENSG00000214184.3	GCC2-AS1	16	12	0.756	-0.403	4.4e-06	4.39e-05
ENSG00000235740.1	RP11-436I24.1	12	9	0.756	-0.403	0.0165597	0.0490671
ENSG00000260495.1	RP11-55K13.1	19	14	0.756	-0.403	1.33e-08	2.62e-07
ENSG00000197670.6	RP4-724E16.2	29	22	0.756	-0.403	1.11e-06	1.32e-05
ENSG00000261433.1	CTC-297N7.1	3	2	0.756	-0.404	0.00563462	0.0202674
ENSG00000249791.1	CTC-428G20.2	2	2	0.756	-0.404	0.00419731	0.0159005
ENSG00000225092.2	RP11-405O10.2	4	3	0.756	-0.404	0.0028649	0.0115375
ENSG00000256185.1	RP11-612B6.2	7	5	0.756	-0.404	2.03e-05	0.00016625
ENSG00000267117.1	AC010525.4	13	10	0.755	-0.405	0.0002156	0.001329
ENSG00000281903.2	AF127936.7	4	3	0.755	-0.405	0.00115592	0.00546639
ENSG00000197815.4	RP1-253P7.4	48	36	0.755	-0.405	7.64e-07	9.41e-06
ENSG00000271833.1	RP11-356B19.11	7	5	0.755	-0.405	4.51e-06	4.48e-05
ENSG00000277938.1	RP5-965G21.3	41	31	0.755	-0.405	3.18e-05	0.00024863
ENSG00000227946.1	AC007383.3	41	31	0.755	-0.406	1.72e-10	5.2e-09
ENSG00000255559.1	C8orf77	26	19	0.755	-0.406	4.01e-09	8.97e-08
ENSG00000274695.1	RP11-21K12.3	2	2	0.755	-0.406	0.014555	0.04412
ENSG00000266385.1	RP11-227G15.8	4	3	0.755	-0.406	0.0136612	0.0419474
ENSG00000260855.1	RP11-439E19.10	17	13	0.755	-0.406	7.76e-05	0.00054311
ENSG00000263120.1	RP5-1107A17.4	4	3	0.755	-0.406	0.00328033	0.0129178
ENSG00000274767.1	AC131056.3	20	15	0.754	-0.407	0.0138434	0.0424086
ENSG00000248318.1	RP11-713M15.1	3	2	0.754	-0.407	0.0126	0.0392771
ENSG00000228495.1	RP3-523C21.1	11	8	0.754	-0.407	0.00638792	0.0225267
ENSG00000229140.9	CCDC26	11	8	0.754	-0.408	0.0125577	0.0392024
ENSG00000251497.2	RP11-197N18.7	7	5	0.753	-0.409	0.00211375	0.00901639
ENSG00000262050.1	RP11-74E22.3	12	9	0.753	-0.409	1.58e-05	0.00013396
ENSG00000273373.1	RP5-1074L1.4	181	136	0.753	-0.409	1.1e-10	3.44e-09
ENSG00000206989.1	SNORD63	5	3	0.753	-0.409	0.00127296	0.00589955
ENSG00000225187.1	AC073283.7	4	3	0.753	-0.41	0.00111488	0.00530525
ENSG00000237940.3	AC093642.3	73	55	0.752	-0.41	0.00041968	0.00234194
ENSG00000230310.1	CTD-2192J16.11	3	2	0.753	-0.41	0.00726249	0.0250071
ENSG00000263089.1	RP11-166P13.4	29	22	0.753	-0.41	0.00040212	0.00225697
ENSG00000267546.2	RP11-666A8.8	9	7	0.753	-0.41	1.13e-05	0.00010095
ENSG00000278638.1	CTC-268N12.2	3	2	0.752	-0.412	0.00282774	0.0114051
ENSG00000269235.1	CTC-429C10.4	4	3	0.752	-0.412	0.00027735	0.00164625
ENSG00000247735.2	CTD-2574D22.2	17	13	0.751	-0.412	1.1e-07	1.69e-06
ENSG00000237938.5	RP11-288I21.1	30	22	0.752	-0.412	5.44e-07	7.02e-06
ENSG00000236140.1	RP11-89F3.2	3	2	0.752	-0.412	0.00608144	0.0216031
ENSG00000260796.1	RP11-1348G14.5	8	6	0.751	-0.413	6.61e-05	0.00047117
ENSG00000268532.1	RP11-514D23.1	5	4	0.751	-0.413	0.00057707	0.00306468
ENSG00000264520.1	RP4-777O23.2	6	4	0.751	-0.413	0.00055843	0.00297492
ENSG00000244945.1	RP11-1379J22.2	28	21	0.75	-0.414	2.97e-09	6.85e-08
ENSG00000284678.1	RP1-118J21.28	5	4	0.75	-0.415	0.00106619	0.00511464
ENSG00000258256.1	RP11-219B4.5	5	4	0.75	-0.415	0.00615936	0.0218435
ENSG00000233334.3	RP11-464O2.2	5	4	0.75	-0.415	0.00301915	0.0120479
ENSG00000204283.3	RP11-637C24.2	5	4	0.75	-0.415	0.0115712	0.0367577
ENSG00000258730.1	ITPK1-AS1	8	6	0.749	-0.417	0.00544477	0.0197091
ENSG00000262039.1	RP11-81K2.1	6	5	0.749	-0.417	0.00114322	0.00541594
ENSG00000258515.1	RP11-203M5.7	12	9	0.749	-0.418	2.32e-05	0.00018718
ENSG00000263588.1	RP11-595B24.2	12	9	0.748	-0.418	0.00692698	0.024046
ENSG00000259349.1	RP11-15E18.1	10	8	0.748	-0.419	6.92e-08	1.12e-06
ENSG00000249307.5	RP11-438E5.1	9	7	0.748	-0.419	0.00012055	0.00080197
ENSG00000265334.1	CTD-2349P21.11	3	2	0.748	-0.42	0.0115544	0.036726
ENSG00000259398.1	RP11-430B1.1	4	3	0.748	-0.42	0.00694798	0.0241032
ENSG00000253641.5	RP11-981G7.2	13	10	0.747	-0.42	0.00014294	0.0009263
ENSG00000274294.1	RP11-20G13.5	5	4	0.747	-0.421	0.00058233	0.00308801
ENSG00000275769.1	RP11-771K4.3	5	4	0.747	-0.421	0.00013669	0.00089043
ENSG00000188242.4	CTD-2228K2.5	13	10	0.747	-0.422	1.72e-06	1.91e-05
ENSG00000268743.1	CTD-2538G9.5	4	3	0.746	-0.422	0.0015023	0.00677401
ENSG00000207624.1	MIR194-1	7	5	0.747	-0.422	0.00716502	0.0247515
ENSG00000269997.1	RP11-214K3.21	9	7	0.746	-0.422	0.00053847	0.00288992
ENSG00000263370.1	RP11-68I3.5	5	4	0.747	-0.422	0.0024409	0.0101394
ENSG00000235204.1	RP11-121A14.2	7	5	0.746	-0.423	2.28e-05	0.00018417
ENSG00000271916.1	RP11-884K10.6	10	7	0.746	-0.423	0.00709969	0.0245417
ENSG00000229999.6	RP5-1042K10.10	4	3	0.746	-0.423	0.00305833	0.012183
ENSG00000231329.7	RP1-225E12.2	8	6	0.746	-0.424	0.00038094	0.00215622
ENSG00000235621.8	RP1-66N13.3	88	66	0.745	-0.424	0.00899783	0.0299012
ENSG00000224511.1	RP11-629E24.1	7	5	0.745	-0.424	0.0152822	0.0459071
ENSG00000231128.5	RP5-1073O3.2	10	8	0.745	-0.424	0.00031836	0.00185015
ENSG00000271821.1	XXbac-BPG299F13.14	6	4	0.745	-0.424	0.00014818	0.00095508
ENSG00000268392.1	AC003682.16	3	2	0.745	-0.425	0.00499536	0.0183502
ENSG00000280007.1	AC008079.10	41	31	0.745	-0.425	7.29e-10	1.9e-08
ENSG00000267658.1	RP11-358B23.1	3	2	0.745	-0.425	0.00699732	0.0242507
ENSG00000274776.1	RP11-687F6.5	3	2	0.745	-0.425	0.00275047	0.0111313
ENSG00000257452.1	RP1-71H24.1	3	2	0.745	-0.426	0.0141774	0.0432211
ENSG00000250999.1	RP11-1379J22.5	14	11	0.744	-0.426	2.89e-07	3.96e-06
ENSG00000244203.2	RP11-905F6.1	6	4	0.744	-0.426	0.012355	0.03866
ENSG00000201151.1	RF00275	4	3	0.744	-0.427	0.00016556	0.00105406
ENSG00000250948.1	RP11-1079K10.2	4	3	0.744	-0.427	0.00449286	0.0167708
ENSG00000261469.1	RP11-96D1.6	32	24	0.744	-0.427	0.00095201	0.0046506
ENSG00000257817.1	RP4-601P9.2	2	2	0.744	-0.427	0.0137567	0.042192
ENSG00000284719.1	RP1-118J21.27	30	22	0.743	-0.429	3.71e-09	8.33e-08
ENSG00000232386.9	RP11-66B24.2	5	3	0.743	-0.429	0.00031487	0.00183285
ENSG00000234185.2	RP5-1132H15.1	3	3	0.743	-0.429	0.00174244	0.00768778
ENSG00000259209.3	RP5-991G20.2	6	4	0.743	-0.429	2.03e-05	0.00016649
ENSG00000237070.1	AC005550.3	164	122	0.742	-0.43	0.00218138	0.00923837
ENSG00000233799.1	AC139887.4	7	5	0.742	-0.43	2.39e-05	0.00019183
ENSG00000263393.1	RP11-53I6.4	5	4	0.742	-0.43	0.00068873	0.00355157
ENSG00000254859.1	RP11-661A12.5	25	18	0.742	-0.43	0.0055501	0.0200292
ENSG00000204464.7	C1orf195	4	3	0.742	-0.431	0.00362854	0.0140657
ENSG00000264937.1	AC100830.5	7	5	0.741	-0.433	2.77e-05	0.0002181
ENSG00000261329.5	CTD-2049O4.1	3	2	0.741	-0.433	0.00419548	0.0158993
ENSG00000270019.1	RP11-141B14.1	9	6	0.741	-0.433	4.79e-05	0.00035438
ENSG00000260988.1	RP11-285A1.1	6	4	0.74	-0.433	6.97e-05	0.00049366
ENSG00000261488.1	RP11-757F18.5	62	46	0.741	-0.433	2.47e-05	0.00019752
ENSG00000265749.5	RP11-849F2.5	26	19	0.741	-0.433	1.3e-11	4.94e-10
ENSG00000254842.6	RP11-890B15.2	2	2	0.741	-0.433	0.0134974	0.041535
ENSG00000279467.1	KB-1125A3.12	7	5	0.74	-0.434	0.00301989	0.0120479
ENSG00000207359.1	RNU6-925P	2	1	0.74	-0.435	0.0072178	0.0248854
ENSG00000279762.3	RP11-227G15.12	9	6	0.74	-0.435	0.00577973	0.0207177
ENSG00000261513.1	RP11-432I5.8	12	9	0.74	-0.435	0.00152647	0.00685977
ENSG00000261131.1	RP11-93O14.2	4	3	0.74	-0.435	0.00067002	0.00347186
ENSG00000260581.1	CTB-113P19.4	2	1	0.739	-0.436	0.0126658	0.0394245
ENSG00000275223.1	RP1-63M2.7	5	4	0.739	-0.436	0.00015176	0.00097668
ENSG00000253704.1	RP11-267M23.4	7	5	0.739	-0.436	4.56e-06	4.52e-05
ENSG00000260593.1	RP11-432I5.2	14	10	0.739	-0.436	0.00043177	0.00240312
ENSG00000244161.1	RP11-456N14.2	65	48	0.739	-0.436	2.46e-05	0.00019711
ENSG00000269652.1	CTD-2195B23.3	2	1	0.739	-0.437	0.0158689	0.0473077
ENSG00000236535.1	RP11-160H22.1	3	2	0.739	-0.437	0.0140921	0.0430104
ENSG00000247317.3	RP11-273G15.2	8	6	0.738	-0.437	0.00141446	0.00644774
ENSG00000242147.1	RP13-463N16.6	3	2	0.738	-0.437	0.00854833	0.0286657
ENSG00000228634.1	RP4-534N18.2	6	4	0.739	-0.437	0.00129017	0.00597411
ENSG00000199804.1	RNA5SP383	15	11	0.738	-0.438	2.22e-07	3.11e-06
ENSG00000257474.5	RP11-359M6.1	3	2	0.738	-0.438	0.0122299	0.0383137
ENSG00000254461.1	RP11-755F10.3	13	9	0.738	-0.438	1.04e-05	9.4e-05
ENSG00000201512.1	SNORA71C	3	3	0.738	-0.438	0.00142106	0.00646234
ENSG00000231587.1	SNORD62B	9	7	0.738	-0.438	6.2e-05	0.00044703
ENSG00000180846.8	CSNK1G2-AS1	9	7	0.738	-0.439	0.00072669	0.00370965
ENSG00000214772.2	RP11-174G6.1	6	4	0.738	-0.439	0.0011911	0.00560296
ENSG00000272549.1	RP11-351J23.2	7	5	0.738	-0.439	0.00082072	0.00412061
ENSG00000275734.1	RP11-368I7.6	8	6	0.738	-0.439	1.42e-05	0.0001219
ENSG00000236641.1	CTA-221G9.7	2	2	0.737	-0.44	0.0117614	0.0372509
ENSG00000253669.3	KB-1732A1.1	83	61	0.737	-0.44	2.72e-05	0.00021477
ENSG00000259736.1	RP11-387D10.2	5	4	0.737	-0.44	0.00020921	0.00129484
ENSG00000257322.5	RP11-511B23.2	3	2	0.737	-0.44	0.0105242	0.0339165
ENSG00000267702.1	RP11-53B2.2	27	20	0.737	-0.44	0.00013086	0.00086144
ENSG00000228434.1	AC004951.6	16	11	0.737	-0.441	2.7e-06	2.86e-05
ENSG00000266936.1	CTC-215O4.4	3	2	0.737	-0.441	0.00147901	0.00668596
ENSG00000264755.1	MIR3131	9	6	0.736	-0.441	0.0007929	0.00399974
ENSG00000233393.1	AP000688.29	8	6	0.736	-0.442	0.00402882	0.0153935
ENSG00000255487.1	RP11-513D5.5	2	1	0.736	-0.442	0.00791369	0.026902
ENSG00000249464.5	RP11-93L9.1	16	12	0.736	-0.442	5.65e-06	5.42e-05
ENSG00000260278.1	RP11-109G23.3	6	4	0.736	-0.443	0.00187108	0.00814082
ENSG00000254556.1	AF131215.4	4	2	0.735	-0.444	0.0099328	0.0324123
ENSG00000271327.1	RP11-1109F11.3	14	10	0.735	-0.444	1.15e-08	2.33e-07
ENSG00000214650.2	RP11-83B20.1	5	3	0.735	-0.444	0.00228814	0.00961038
ENSG00000231170.5	AC002451.3	8	6	0.735	-0.445	0.00171207	0.00757257
ENSG00000254936.4	AF131215.3	8	5	0.735	-0.445	0.00102489	0.00494769
ENSG00000266821.1	RP11-6N17.2	3	2	0.735	-0.445	0.00717294	0.0247708
ENSG00000182376.2	RP5-1142A6.8	7	5	0.735	-0.445	0.00126211	0.00585689
ENSG00000233360.4	Z83844.1	16	11	0.735	-0.445	1.14e-07	1.73e-06
ENSG00000269534.5	CTC-453G23.5	6	4	0.734	-0.446	4.41e-05	0.00033094
ENSG00000215483.10	RP11-350A18.1	19	14	0.734	-0.446	7.91e-06	7.34e-05
ENSG00000274816.1	MIR6772	8	5	0.734	-0.447	0.00166607	0.00738752
ENSG00000267886.1	CTD-2291D10.4	3	2	0.733	-0.448	0.00645929	0.022729
ENSG00000197880.8	MDS2	26	19	0.733	-0.448	0.00599061	0.0213516
ENSG00000243433.1	RP11-148K1.10	5	4	0.733	-0.448	0.00026848	0.00160845
ENSG00000277020.4	RP11-476H16.1	8	6	0.733	-0.448	3.22e-06	3.34e-05
ENSG00000275576.1	RP5-836N17.4	3	2	0.733	-0.448	0.00414088	0.0157447
ENSG00000268583.1	CTC-453G23.8	4	3	0.732	-0.449	0.00184582	0.00805064
ENSG00000225075.1	RP11-426L16.3	8	6	0.733	-0.449	1.1e-05	9.82e-05
ENSG00000258736.1	RP11-982M15.7	2	1	0.733	-0.449	0.0140117	0.0428161
ENSG00000269050.1	CTC-360G5.6	3	2	0.732	-0.45	0.00626182	0.022148
ENSG00000266950.1	CTD-2623N2.5	2	1	0.732	-0.45	0.00491346	0.0180992
ENSG00000274367.1	LA16c-380H5.6	3	2	0.732	-0.45	0.00760469	0.0260509
ENSG00000241983.3	RN7SL566P	3	2	0.732	-0.45	0.00649248	0.022805
ENSG00000236986.6	RP11-544A12.4	7	5	0.732	-0.45	0.00027629	0.00164144
ENSG00000270265.1	RP11-731D1.4	7	5	0.732	-0.45	0.00670119	0.02343
ENSG00000255120.5	RP11-770G2.4	13	10	0.732	-0.45	0.00069501	0.00357873
ENSG00000259138.1	RP11-950C14.7	3	2	0.732	-0.45	0.00243866	0.0101387
ENSG00000280179.1	CH507-42P11.6	3	2	0.732	-0.451	0.0145012	0.0439696
ENSG00000260167.1	RP11-146F11.5	11	8	0.731	-0.451	6.23e-07	7.87e-06
ENSG00000254860.5	TMEM9B-AS1	50	36	0.731	-0.451	4.14e-09	9.24e-08
ENSG00000257277.1	RP11-434H14.1	4	3	0.731	-0.452	0.00832546	0.0280514
ENSG00000257509.1	RP11-762I7.4	17	13	0.731	-0.452	3.43e-05	0.00026632
ENSG00000272610.1	MAGI1-IT1	5	3	0.731	-0.453	0.00081063	0.00408148
ENSG00000275944.1	RP11-104J23.1	4	3	0.73	-0.453	0.00206299	0.00883169
ENSG00000224621.1	RP11-276H7.3	24	18	0.73	-0.453	3.31e-05	0.00025768
ENSG00000260279.2	AC137932.5	36	26	0.73	-0.454	4.83e-07	6.3e-06
ENSG00000252448.1	RF00092	5	4	0.73	-0.454	0.00050591	0.00273719
ENSG00000251768.1	RNA5SP217	2	2	0.73	-0.454	0.00303002	0.012079
ENSG00000248473.1	CTC-338M12.2	2	1	0.729	-0.455	0.00993148	0.0324123
ENSG00000283929.1	MIR5010	4	3	0.73	-0.455	0.0002545	0.00152816
ENSG00000274105.1	RP11-278C7.3	12	9	0.73	-0.455	1.83e-07	2.64e-06
ENSG00000266036.1	RP11-452I5.2	16	11	0.729	-0.455	0.00927107	0.03059
ENSG00000261367.1	RP11-455F5.4	5	4	0.73	-0.455	0.00066062	0.00342983
ENSG00000234869.1	RP3-439F8.1	7	5	0.729	-0.455	0.00044703	0.00247258
ENSG00000227733.9	RP4-565E6.1	7	5	0.729	-0.455	0.00091857	0.00451821
ENSG00000233602.1	RP5-891H21.4	5	3	0.729	-0.455	0.00110354	0.00526776
ENSG00000233017.2	RP5-908M14.5	19	14	0.73	-0.455	0.00090091	0.00445194
ENSG00000269961.1	CTD-2033C11.1	16	12	0.729	-0.456	3.49e-06	3.58e-05
ENSG00000255970.1	RP11-43N5.1	8	6	0.729	-0.456	0.0001246	0.00082476
ENSG00000254538.1	RP11-463D19.1	4	3	0.729	-0.456	0.00645241	0.0227165
ENSG00000275910.1	RP11-680G24.6	11	8	0.729	-0.456	1.81e-05	0.0001508
ENSG00000232998.2	VPS13A-AS1	2	2	0.729	-0.456	0.0103198	0.0333688
ENSG00000272574.1	RP11-359K18.4	24	18	0.729	-0.457	9.42e-07	1.14e-05
ENSG00000203307.2	RP11-375H19.2	6	5	0.728	-0.457	0.00256292	0.0105362
ENSG00000231616.8	RP11-575L7.4	6	5	0.729	-0.457	0.00161552	0.00718426
ENSG00000238287.1	RP11-656D10.3	11	8	0.728	-0.457	7.36e-07	9.11e-06
ENSG00000226629.1	AC019349.2	27	19	0.728	-0.458	0.00524676	0.0191411
ENSG00000265443.1	CTD-2349P21.6	4	3	0.728	-0.458	0.00420798	0.0159297
ENSG00000269376.1	RP11-120K24.5	3	2	0.728	-0.458	0.00447306	0.0167372
ENSG00000264968.1	RP11-387H17.4	8	5	0.728	-0.458	3.82e-06	3.86e-05
ENSG00000277501.1	RP11-697E22.2	2	1	0.728	-0.458	0.00943862	0.031018
ENSG00000255062.1	RP11-712L6.5	43	32	0.728	-0.458	3.9e-10	1.08e-08
ENSG00000225945.1	RP3-441A12.1	3	2	0.728	-0.458	0.00238922	0.00995646
ENSG00000232978.2	RP11-146N23.4	2	2	0.728	-0.459	0.00976074	0.0319192
ENSG00000231704.5	AC004895.4	9	6	0.727	-0.46	0.00060887	0.00321436
ENSG00000227014.5	AC007285.6	5	4	0.727	-0.46	0.00020664	0.00127971
ENSG00000250490.1	CTD-2324F15.2	13	9	0.727	-0.46	0.00062727	0.00329357
ENSG00000207713.3	MIR200C	2	1	0.727	-0.46	0.0151851	0.0456859
ENSG00000270165.1	RP11-167P11.2	10	7	0.727	-0.46	2.7e-05	0.00021338
ENSG00000269938.1	RP11-214K3.20	8	5	0.727	-0.46	5.65e-05	0.00041123
ENSG00000223776.5	RP11-385F5.2	4	3	0.727	-0.46	0.00106737	0.00511801
ENSG00000224846.2	RP1-90J20.8	3	2	0.726	-0.461	0.00198898	0.00855607
ENSG00000258274.1	RP11-887P2.5	5	3	0.727	-0.461	0.00226077	0.00951039
ENSG00000229719.5	AP001187.9	1678	1218	0.726	-0.462	6.86e-05	0.00048699
ENSG00000232656.7	C10orf110	1	1	0.726	-0.462	0.0130197	0.0402791
ENSG00000224358.1	RP11-466F5.8	7	5	0.726	-0.462	2.07e-05	0.00016922
ENSG00000255142.1	AP006621.6	32	23	0.725	-0.463	1.01e-06	1.21e-05
ENSG00000261087.1	KB-1460A1.5	147	107	0.726	-0.463	9.51e-15	6.94e-13
ENSG00000258987.1	RP11-131H24.4	32	23	0.726	-0.463	1.39e-06	1.6e-05
ENSG00000235545.1	RP11-230B22.1	11	8	0.726	-0.463	1.23e-05	0.00010829
ENSG00000267940.1	RP11-290F24.6	52	38	0.725	-0.463	4.57e-09	1.01e-07
ENSG00000224984.1	RP11-524H19.2	13	9	0.726	-0.463	0.00200342	0.0086147
ENSG00000273091.1	AP000255.6	3	2	0.725	-0.464	0.00350071	0.0136496
ENSG00000254000.1	RP11-245A18.1	4	3	0.725	-0.465	0.0127725	0.0396177
ENSG00000260671.2	RP11-278A23.2	8	6	0.724	-0.465	0.00969454	0.0317124
ENSG00000272115.1	GS1-393G12.14	8	6	0.724	-0.466	0.0006567	0.00341276
ENSG00000273308.1	RP11-496H1.2	10	7	0.724	-0.466	4.04e-05	0.00030786
ENSG00000277566.1	RP11-545P7.9	11	8	0.724	-0.466	1.77e-05	0.00014731
ENSG00000275401.1	RP4-564F22.7	5	3	0.724	-0.466	0.00069927	0.00359375
ENSG00000235979.8	AC004448.5	3	2	0.723	-0.467	0.00156016	0.00698175
ENSG00000267033.1	CTD-2562J15.4	4	3	0.724	-0.467	3.63e-05	0.00028105
ENSG00000267222.1	RP11-194N12.2	5	4	0.724	-0.467	0.00171705	0.00759145
ENSG00000237914.5	RP11-77C3.3	17	12	0.724	-0.467	0.00298251	0.0119166
ENSG00000259804.1	CTD-2012K14.7	10	7	0.723	-0.468	0.00010513	0.00070958
ENSG00000247982.6	RP11-358M11.2	1111	804	0.723	-0.468	0.00303109	0.012079
ENSG00000254812.1	RP11-661A12.12	5	4	0.723	-0.468	0.00036514	0.00208339
ENSG00000249487.6	RP11-97O12.2	3	2	0.723	-0.468	0.0147632	0.0446622
ENSG00000227373.5	RP11-160H22.5	26	19	0.722	-0.469	0.00482551	0.0178368
ENSG00000235949.1	AC061961.2	36	26	0.722	-0.47	0.00597244	0.0213082
ENSG00000200070.1	RNU4-80P	2	1	0.722	-0.47	0.0120237	0.0378591
ENSG00000263466.1	RP1-56K13.2	17	12	0.722	-0.47	0.00023475	0.00142805
ENSG00000201264.1	SNORD73B	1	1	0.721	-0.471	0.0163736	0.0485698
ENSG00000260896.5	RP11-314O13.1	7	5	0.721	-0.472	0.00104113	0.00501699
ENSG00000228242.6	AC093495.4	56	40	0.72	-0.473	4.02e-12	1.74e-10
ENSG00000276216.1	CH17-373J23.1	3	2	0.72	-0.473	0.00082875	0.00414918
ENSG00000278601.1	RP11-348N5.9	5	4	0.721	-0.473	2.35e-05	0.00018898
ENSG00000269887.1	RP11-477H21.2	11	8	0.721	-0.473	0.0006724	0.00348251
ENSG00000260285.1	RP11-600F24.7	76	55	0.72	-0.473	5.24e-12	2.2e-10
ENSG00000176349.11	AC110781.3	2	2	0.72	-0.474	0.0151515	0.0456171
ENSG00000180422.3	LINC00304	10	7	0.72	-0.474	0.00062999	0.00330134
ENSG00000273165.1	RP11-1057B6.1	1	1	0.72	-0.474	0.0154428	0.0463242
ENSG00000261369.1	RP11-474B12.1	11	8	0.72	-0.474	0.0102233	0.033157
ENSG00000261204.1	AC004449.6	3	2	0.719	-0.475	0.00449498	0.0167721
ENSG00000272402.1	RP1-30M3.6	12	9	0.719	-0.475	3.77e-06	3.81e-05
ENSG00000243144.6	RP11-115N4.1	3	2	0.719	-0.475	0.00685039	0.0238422
ENSG00000266126.1	RP11-209D14.4	2	1	0.72	-0.475	0.00244041	0.0101394
ENSG00000250015.1	CTC-339F2.2	3	2	0.719	-0.476	0.00501615	0.0184138
ENSG00000261118.1	RP11-104N10.1	31	22	0.719	-0.476	7.59e-16	7.23e-14
ENSG00000251165.5	RP11-215A19.1	5	4	0.719	-0.476	0.00121144	0.00567112
ENSG00000244124.1	RP11-271K21.7	11	8	0.719	-0.476	8.21e-06	7.58e-05
ENSG00000272720.1	CTA-228A9.3	103	74	0.718	-0.477	5.69e-07	7.32e-06
ENSG00000253390.1	CTC-756D1.2	5	4	0.719	-0.477	0.00062392	0.00327917
ENSG00000274317.1	RP11-93G5.1	8	6	0.718	-0.477	0.0017364	0.00766432
ENSG00000206634.1	SNORA22	2	2	0.719	-0.477	0.00087454	0.00433973
ENSG00000269427.1	CTC-429P9.1	77	55	0.718	-0.478	6.47e-11	2.14e-09
ENSG00000258811.1	CTD-3051D23.1	7	5	0.718	-0.478	0.00109763	0.00524187
ENSG00000273209.1	RP11-107N15.1	5	3	0.718	-0.478	0.00072311	0.00369311
ENSG00000263477.1	RP11-338L22.2	2	2	0.718	-0.478	0.0124509	0.0389261
ENSG00000236008.1	AC011747.4	56	40	0.718	-0.479	1.35e-07	2.01e-06
ENSG00000207926.1	MIR135A1	44	31	0.717	-0.479	8.11e-06	7.5e-05
ENSG00000270110.1	RP5-1139B12.4	4	3	0.718	-0.479	0.00064424	0.00335785
ENSG00000279066.1	HEXDC-IT1	28	20	0.717	-0.48	2.64e-07	3.63e-06
ENSG00000207652.1	MIR621	90	65	0.717	-0.48	5.18e-06	5.05e-05
ENSG00000231057.3	RP11-122M14.1	3	2	0.717	-0.48	0.00933043	0.0307668
ENSG00000236545.1	AP001619.3	2	1	0.716	-0.481	0.0107881	0.0346241
[truncated: 1,522 more rows]
