# Supplementary material for: Profiling non-coding RNA levels with clinical classifiers in pediatric Crohn’s disease
Source: BMC Med Genomics. 2021 Jul 29;14:194. doi: 10.1186/s12920-021-01041-7 (PMC8323253; doi:10.1186/s12920-021-01041-7)
Supplement: Supplementary file 5 — Additional file 5: Table S4. Ileum Gene Ontology: Using TopGO with input of 89 DEncRNAs in ileal samples from CD versus controls, 136 pathways were observed. Of which, 36 were molecular function, 79 cellular components, and 21 biological processes. [file 12920_2021_1041_MOESM5_ESM.xlsx]

## Sheet: Table S4
Additional File Table S4: Ileum Gene Ontology
Molecular	GO.ID	Term	Annotated	Significant	Expected	FDR
	GO:0040008	regulation of growth	18	3	0.39	0.006	MEG3	MIR200B	MIR25
	GO:0007517	muscle organ development	19	3	0.42	0.007	MIR145	MIR200B	MIR25
	GO:0060537	muscle tissue development	22	3	0.48	0.011	MIR145	MIR200B	MIR25
	GO:0030335	positive regulation of cell migration	48	4	1.05	0.018	CDKN2B-AS1	MIR126	MIR145	MIR200A
	GO:0071417	cellular response to organonitrogen compound	10	2	0.22	0.018	MIR145	MIR200A
	GO:1901699	cellular response to nitrogen compound	10	2	0.22	0.018	MIR145	MIR200A
	GO:1901653	cellular response to peptide	10	2	0.22	0.018	MIR145	MIR200A
	GO:0007507	heart development	27	3	0.59	0.019	MIR145	MIR200B	MIR25
	GO:0040017	positive regulation of locomotion	49	4	1.07	0.019	CDKN2B-AS1	MIR126	MIR145	MIR200A
	GO:2000147	positive regulation of cell motility	49	4	1.07	0.019	CDKN2B-AS1	MIR126	MIR145	MIR200A
	GO:0051272	positive regulation of cellular component movement	51	4	1.11	0.022	CDKN2B-AS1	MIR126	MIR145	MIR200A
	GO:0014741	negative regulation of muscle hypertrophy	11	2	0.24	0.022	MIR145	MIR25
	GO:0010614	negative regulation of cardiac muscle hypertrophy	11	2	0.24	0.022	MIR145	MIR25
	GO:0050794	regulation of cellular process	208	9	4.54	0.023	CDKN2B-AS1	LMF1	MEG3	MIR126	MIR145	MIR200A	MIR200B	NEAT1	TUG1
	GO:1901652	response to peptide	12	2	0.26	0.026	MIR145	MIR200A
	GO:0019222	regulation of metabolic process	510	16	11.14	0.029	CDKN2B-AS1	HOXA10-AS	LMF1	MEG3	MIR126	MIR135A1	MIR145	MIR155HG	MIR200A	MIR200B	MIR25	MIR3142HG	MIR429	MIR600HG	MIR657	NEAT1
	GO:0050729	positive regulation of inflammatory response	13	2	0.28	0.031	MIR126	NEAT1
	GO:0070371	ERK1 and ERK2 cascade	14	2	0.31	0.035	MIR126	MIR145
	GO:0070372	regulation of ERK1 and ERK2 cascade	14	2	0.31	0.035	MIR126	MIR145
	GO:0032103	positive regulation of response to external stimulus	14	2	0.31	0.035	MIR126	NEAT1
	GO:0050789	regulation of biological process	520	17	11.36	0.035	CDKN2B-AS1	HOXA10-AS	LMF1	MEG3	MIR126	MIR135A1	MIR145	MIR155HG	MIR200A	MIR200B	MIR25	MIR3142HG	MIR429	MIR600HG	MIR657	NEAT1	TUG1
	GO:0065007	biological regulation	520	17	11.36	0.035	CDKN2B-AS1	HOXA10-AS	LMF1	MEG3	MIR126	MIR135A1	MIR145	MIR155HG	MIR200A	MIR200B	MIR25	MIR3142HG	MIR429	MIR600HG	MIR657	NEAT1	TUG1
	GO:1905207	regulation of cardiocyte differentiation	15	2	0.33	0.04	MIR145	MIR200B
	GO:0055021	regulation of cardiac muscle tissue growth	15	2	0.33	0.04	MIR200B	MIR25
	GO:0060420	regulation of heart growth	15	2	0.33	0.04	MIR200B	MIR25
	GO:0046620	regulation of organ growth	15	2	0.33	0.04	MIR200B	MIR25
	GO:0043066	negative regulation of apoptotic process	36	3	0.79	0.04	MIR126	MIR145	MIR200B
	GO:1901861	regulation of muscle tissue development	16	2	0.35	0.045	MIR200B	MIR25
	GO:0048634	regulation of muscle organ development	16	2	0.35	0.045	MIR200B	MIR25
	GO:0055024	regulation of cardiac muscle tissue development	16	2	0.35	0.045	MIR200B	MIR25
	GO:0016202	regulation of striated muscle tissue development	16	2	0.35	0.045	MIR200B	MIR25
	GO:1901698	response to nitrogen compound	16	2	0.35	0.045	MIR145	MIR200A
	GO:0010243	response to organonitrogen compound	16	2	0.35	0.045	MIR145	MIR200A
	GO:0042981	regulation of apoptotic process	64	4	1.4	0.046	MIR126	MIR145	MIR200A	MIR200B
	GO:0006915	apoptotic process	64	4	1.4	0.046	MIR126	MIR145	MIR200A	MIR200B
	GO:0009888	tissue development	38	3	0.83	0.047	MIR145	MIR200B	MIR25
Biological	GO.ID	Term	Annotated	Significant	Expected	FDR
	GO:0040029	regulation of gene expression	499	11	6.94	0.026	CDKN2B-AS1	KCNQ1OT1	MIR135A1	MIR194-1	MIR196A1	MIR200A	MIR200B	MIR215	MIR22HG	MIR429	MIR621
	GO:0016458	gene silencing	499	11	6.94	0.026	CDKN2B-AS1	KCNQ1OT1	MIR135A1	MIR194-1	MIR196A1	MIR200A	MIR200B	MIR215	MIR22HG	MIR429	MIR621
	GO:0010629	negative regulation of gene expression	501	11	6.97	0.027	CDKN2B-AS1	KCNQ1OT1	MIR135A1	MIR194-1	MIR196A1	MIR200A	MIR200B	MIR215	MIR22HG	MIR429	MIR621
	GO:0010605	negative regulation of macromolecule metabolic process	502	11	6.98	0.027	CDKN2B-AS1	KCNQ1OT1	MIR135A1	MIR194-1	MIR196A1	MIR200A	MIR200B	MIR215	MIR22HG	MIR429	MIR621
	GO:0009892	negative regulation of metabolic process	504	11	7.01	0.028	CDKN2B-AS1	KCNQ1OT1	MIR135A1	MIR194-1	MIR196A1	MIR200A	MIR200B	MIR215	MIR22HG	MIR429	MIR621
	GO:0048519	negative regulation of biological process	506	11	7.03	0.029	CDKN2B-AS1	KCNQ1OT1	MIR135A1	MIR194-1	MIR196A1	MIR200A	MIR200B	MIR215	MIR22HG	MIR429	MIR621
	GO:0010468	regulation of gene expression	507	11	7.05	0.03	CDKN2B-AS1	KCNQ1OT1	MIR135A1	MIR194-1	MIR196A1	MIR200A	MIR200B	MIR215	MIR22HG	MIR429	MIR621
	GO:0060255	regulation of macromolecule metabolic process	508	11	7.06	0.03	CDKN2B-AS1	KCNQ1OT1	MIR135A1	MIR194-1	MIR196A1	MIR200A	MIR200B	MIR215	MIR22HG	MIR429	MIR621
	GO:0019222	regulation of metabolic process	510	11	7.09	0.031	CDKN2B-AS1	KCNQ1OT1	MIR135A1	MIR194-1	MIR196A1	MIR200A	MIR200B	MIR215	MIR22HG	MIR429	MIR621
	GO:0016043	cellular component organization	92	4	1.28	0.032	CDKN2B-AS1	KCNQ1OT1	MIR196A1	RN7SL2
	GO:0071840	cellular component organization or biogenesis	93	4	1.29	0.033	CDKN2B-AS1	KCNQ1OT1	MIR196A1	RN7SL2
	GO:0006996	organelle organization	22	2	0.31	0.035	CDKN2B-AS1	KCNQ1OT1
	GO:0051179	localization	142	5	1.97	0.036	CDKN2B-AS1	MIR196A1	MIR200A	MIR200B	RN7SL2
	GO:0050789	regulation of biological process	520	11	7.23	0.037	CDKN2B-AS1	KCNQ1OT1	MIR135A1	MIR194-1	MIR196A1	MIR200A	MIR200B	MIR215	MIR22HG	MIR429	MIR621
	GO:0065007	biological regulation	520	11	7.23	0.037	CDKN2B-AS1	KCNQ1OT1	MIR135A1	MIR194-1	MIR196A1	MIR200A	MIR200B	MIR215	MIR22HG	MIR429	MIR621
	GO:2001141	regulation of RNA biosynthetic process	25	2	0.35	0.045	CDKN2B-AS1	KCNQ1OT1
	GO:0006351	transcription	25	2	0.35	0.045	CDKN2B-AS1	KCNQ1OT1
	GO:0006355	regulation of transcription	25	2	0.35	0.045	CDKN2B-AS1	KCNQ1OT1
	GO:1903506	regulation of nucleic acid-templated transcription	25	2	0.35	0.045	CDKN2B-AS1	KCNQ1OT1
	GO:0097659	nucleic acid-templated transcription	26	2	0.36	0.048	CDKN2B-AS1	KCNQ1OT1
	GO:0032774	RNA biosynthetic process	26	2	0.36	0.048	CDKN2B-AS1	KCNQ1OT1
Cellular	GO.ID	Term	Annotated	Significant	Expected	FDR
	GO:0046907	intracellular transport	11	4	0.23	4.2e-05	LOC101929130	MIR27B	RN7SL2	RN7SL3
	GO:0043536	positive regulation of blood vessel endothelial cell migration	24	4	0.5	0.0011	MIR126	MIR200A	MIR210	MIR27B
	GO:0034613	cellular protein localization	11	3	0.23	0.0012	LOC101929130	RN7SL2	RN7SL3
	GO:0016043	cellular component organization	92	9	1.92	0.0019	KCNQ1OT1	LOC101929130	MEG3	MIR145	MIR196A1	MIR210	MIR27B	RN7SL2	RN7SL3
	GO:0070372	regulation of ERK1 and ERK2 cascade	14	3	0.29	0.0025	MIR126	MIR145	MIR27B
	GO:0010468	regulation of gene expression	507	17	10.57	0.0036	HOXA10-AS	HOXA11-AS	KCNQ1OT1	MEG3	MIR126	MIR145	MIR196A1	MIR200A	MIR200B	MIR210	MIR22HG	MIR27B	MIR34AHG	MIR429	MIRLET7BHG	NEAT1	UCA1
	GO:0070887	cellular response to chemical stimulus	82	6	1.71	0.0049	MIR126	MIR145	MIR196A1	MIR200A	MIR210	MIR27B
	GO:0051128	regulation of cellular component organization	36	4	0.75	0.0053	MEG3	MIR196A1	MIR210	MIR27B
	GO:0043066	negative regulation of apoptotic process	36	4	0.75	0.0053	MIR126	MIR145	MIR200B	MIR210
	GO:0045765	regulation of angiogenesis	95	6	1.98	0.0102	MIR126	MIR145	MIR196A1	MIR200B	MIR210	MIR27B
	GO:0001525	angiogenesis	95	6	1.98	0.0102	MIR126	MIR145	MIR196A1	MIR200B	MIR210	MIR27B
	GO:0071702	organic substance transport	43	4	0.9	0.0102	LOC101929130	MIR27B	RN7SL2	RN7SL3
	GO:0048584	positive regulation of response to stimulus	68	5	1.42	0.0106	MIR126	MIR145	MIR210	MIR27B	NEAT1
	GO:0048646	anatomical structure formation involved in morphogenesis	97	6	2.02	0.0112	MIR126	MIR145	MIR196A1	MIR200B	MIR210	MIR27B
	GO:0010629	negative regulation of gene expression	501	16	10.45	0.0118	HOXA10-AS	HOXA11-AS	KCNQ1OT1	MEG3	MIR126	MIR145	MIR196A1	MIR200A	MIR200B	MIR210	MIR22HG	MIR27B	MIR34AHG	MIR429	MIRLET7BHG	NEAT1
	GO:0023056	positive regulation of signaling	45	4	0.94	0.0119	MIR126	MIR145	MIR210	MIR27B
	GO:0009967	positive regulation of signal transduction	45	4	0.94	0.0119	MIR126	MIR145	MIR210	MIR27B
	GO:0010647	positive regulation of cell communication	45	4	0.94	0.0119	MIR126	MIR145	MIR210	MIR27B
	GO:0010605	negative regulation of macromolecule metabolic process	502	16	10.47	0.0121	HOXA10-AS	HOXA11-AS	KCNQ1OT1	MEG3	MIR126	MIR145	MIR196A1	MIR200A	MIR200B	MIR210	MIR22HG	MIR27B	MIR34AHG	MIR429	MIRLET7BHG	NEAT1
	GO:0009892	negative regulation of metabolic process	504	16	10.51	0.0127	HOXA10-AS	HOXA11-AS	KCNQ1OT1	MEG3	MIR126	MIR145	MIR196A1	MIR200A	MIR200B	MIR210	MIR22HG	MIR27B	MIR34AHG	MIR429	MIRLET7BHG	NEAT1
	GO:0001568	blood vessel development	100	6	2.09	0.013	MIR126	MIR145	MIR196A1	MIR200B	MIR210	MIR27B
	GO:0048514	blood vessel morphogenesis	100	6	2.09	0.013	MIR126	MIR145	MIR196A1	MIR200B	MIR210	MIR27B
	GO:0035295	tube development	100	6	2.09	0.013	MIR126	MIR145	MIR196A1	MIR200B	MIR210	MIR27B
	GO:0035239	tube morphogenesis	100	6	2.09	0.013	MIR126	MIR145	MIR196A1	MIR200B	MIR210	MIR27B
	GO:0051129	negative regulation of cellular component organization	25	3	0.52	0.0134	MIR196A1	MIR210	MIR27B
	GO:0022603	regulation of anatomical structure morphogenesis	102	6	2.13	0.0143	MIR126	MIR145	MIR196A1	MIR200B	MIR210	MIR27B
	GO:0009653	anatomical structure morphogenesis	104	6	2.17	0.0157	MIR126	MIR145	MIR196A1	MIR200B	MIR210	MIR27B
	GO:1904018	positive regulation of vasculature development	49	4	1.02	0.0161	MIR126	MIR145	MIR210	MIR27B
	GO:0001944	vasculature development	105	6	2.19	0.0164	MIR126	MIR145	MIR196A1	MIR200B	MIR210	MIR27B
	GO:1901342	regulation of vasculature development	105	6	2.19	0.0164	MIR126	MIR145	MIR196A1	MIR200B	MIR210	MIR27B
	GO:0072358	cardiovascular system development	105	6	2.19	0.0164	MIR126	MIR145	MIR196A1	MIR200B	MIR210	MIR27B
	GO:0015031	protein transport	27	3	0.56	0.0166	LOC101929130	RN7SL2	RN7SL3
	GO:0010562	positive regulation of phosphorus metabolic process	27	3	0.56	0.0166	MIR126	MIR210	MIR27B
	GO:0045184	establishment of protein localization	27	3	0.56	0.0166	LOC101929130	RN7SL2	RN7SL3
	GO:0015833	peptide transport	27	3	0.56	0.0166	LOC101929130	RN7SL2	RN7SL3
	GO:0042886	amide transport	27	3	0.56	0.0166	LOC101929130	RN7SL2	RN7SL3
	GO:0045937	positive regulation of phosphate metabolic process	27	3	0.56	0.0166	MIR126	MIR210	MIR27B
	GO:0071705	nitrogen compound transport	27	3	0.56	0.0166	LOC101929130	RN7SL2	RN7SL3
	GO:1901653	cellular response to peptide	10	2	0.21	0.0169	MIR145	MIR200A
	GO:0120035	regulation of plasma membrane bounded cell projection organization	10	2	0.21	0.0169	MIR196A1	MIR210
	GO:0071417	cellular response to organonitrogen compound	10	2	0.21	0.0169	MIR145	MIR200A
	GO:1901699	cellular response to nitrogen compound	10	2	0.21	0.0169	MIR145	MIR200A
	GO:0008284	positive regulation of cell proliferation	52	4	1.08	0.0197	MIR126	MIR200B	MIR27B	NEAT1
	GO:0120036	plasma membrane bounded cell projection organization	11	2	0.23	0.0204	MIR196A1	MIR210
	GO:0031344	regulation of cell projection organization	11	2	0.23	0.0204	MIR196A1	MIR210
	GO:0098657	import into cell	11	2	0.23	0.0204	MIR210	MIR27B
	GO:0030030	cell projection organization	12	2	0.25	0.0241	MIR196A1	MIR210
	GO:1901652	response to peptide	12	2	0.25	0.0241	MIR145	MIR200A
	GO:0072359	circulatory system development	116	6	2.42	0.026	MIR126	MIR145	MIR196A1	MIR200B	MIR210	MIR27B
	GO:1903589	positive regulation of blood vessel endothelial cell proliferation involved in sprouting angiogenesis	13	2	0.27	0.0281	MIR126	MIR27B
	GO:0050729	positive regulation of inflammatory response	13	2	0.27	0.0281	MIR126	NEAT1
	GO:0035924	cellular response to vascular endothelial growth factor stimulus	14	2	0.29	0.0324	MIR196A1	MIR27B
	GO:0032103	positive regulation of response to external stimulus	14	2	0.29	0.0324	MIR126	NEAT1
	GO:0022607	cellular component assembly	61	4	1.27	0.0335	LOC101929130	MIR196A1	RN7SL2	RN7SL3
	GO:0040029	regulation of gene expression	499	15	10.41	0.03437	HOXA10-AS	KCNQ1OT1	MEG3	MIR126	MIR145	MIR196A1	MIR200A	MIR200B	MIR210	MIR22HG	MIR27B	MIR34AHG	MIR429	MIRLET7BHG	NEAT1
	GO:0016458	gene silencing	499	15	10.41	0.0344	HOXA10-AS	KCNQ1OT1	MEG3	MIR126	MIR145	MIR196A1	MIR200A	MIR200B	MIR210	MIR22HG	MIR27B	MIR34AHG	MIR429	MIRLET7BHG	NEAT1
	GO:0044085	cellular component biogenesis	62	4	1.29	0.0354	LOC101929130	MIR196A1	RN7SL2	RN7SL3
	GO:0071453	cellular response to oxygen levels	15	2	0.31	0.0369	MIR126	MIR210
	GO:0071456	cellular response to hypoxia	15	2	0.31	0.0369	MIR126	MIR210
	GO:0009628	response to abiotic stimulus	15	2	0.31	0.0369	MIR126	MIR210
	GO:0070482	response to oxygen levels	15	2	0.31	0.0369	MIR126	MIR210
	GO:0036293	response to decreased oxygen levels	15	2	0.31	0.0369	MIR126	MIR210
	GO:0036294	cellular response to decreased oxygen levels	15	2	0.31	0.0369	MIR126	MIR210
	GO:0001666	response to hypoxia	15	2	0.31	0.0369	MIR126	MIR210
	GO:1905207	regulation of cardiocyte differentiation	15	2	0.31	0.0369	MIR145	MIR200B
	GO:2000026	regulation of multicellular organismal development	128	6	2.67	0.0403	MIR126	MIR145	MIR196A1	MIR200B	MIR210	MIR27B
	GO:0048731	system development	128	6	2.67	0.0403	MIR126	MIR145	MIR196A1	MIR200B	MIR210	MIR27B
	GO:0043065	positive regulation of apoptotic process	38	3	0.79	0.0412	MIR200A	MIR200B	MIR210
	GO:0090050	positive regulation of cell migration involved in sprouting angiogenesis	16	2	0.33	0.0417	MIR126	MIR27B
	GO:0043410	positive regulation of MAPK cascade	16	2	0.33	0.0417	MIR126	MIR27B
	GO:0010243	response to organonitrogen compound	16	2	0.33	0.0417	MIR145	MIR200A
	GO:1901698	response to nitrogen compound	16	2	0.33	0.0417	MIR145	MIR200A
	GO:0007275	multicellular organism development	131	6	2.73	0.0446	MIR126	MIR145	MIR196A1	MIR200B	MIR210	MIR27B
	GO:0001667	ameboidal-type cell migration	72	7	1.5	0.0459	MIR126	MIR145	MIR196A1	MIR200A	MIR200B	MIR210	MIR27B
	GO:0048856	anatomical structure development	132	6	2.75	0.0461	MIR126	MIR145	MIR196A1	MIR200B	MIR210	MIR27B
	GO:0002042	cell migration involved in sprouting angiogenesis	40	3	0.83	0.047	MIR126	MIR196A1	MIR27B
	GO:0045766	positive regulation of angiogenesis	40	3	0.83	0.047	MIR126	MIR210	MIR27B
	GO:0090049	regulation of cell migration involved in sprouting angiogenesis	40	3	0.83	0.047	MIR126	MIR196A1	MIR27B
	GO:0051093	negative regulation of developmental process	100	5	2.09	0.049	MIR145	MIR196A1	MIR200B	MIR210	MIR27B
