# Supplementary material for: Profiling non-coding RNA levels with clinical classifiers in pediatric Crohn’s disease
Source: BMC Med Genomics. 2021 Jul 29;14:194. doi: 10.1186/s12920-021-01041-7 (PMC8323253; doi:10.1186/s12920-021-01041-7)
Supplement: Supplementary file 9 — Additional file 9: Table S8. Intra-Disease Behavior DEncRNAs: DE analysis results for ileal (n = 345) biopsies by comparing among disease behaviors. All FDR significant DEncRNAs and nominally significant (P < 0.05) are listed, B2 versus B1 (n = 35), B3 versus B1 (n = 13), and B3 versus B2 (n = 14). [file 12920_2021_1041_MOESM9_ESM.xlsx]

## Sheet: Table S8
Additional File Table S8: Within CD DEncRNAs
B2 vs B1			B3 vs B1			B3 vs B2
Name	log2FoldChange	padj	Name	log2FoldChange	padj	Name	log2FoldChange	padj
CTD-2377D24.4	-3.386	0.000864546	RP11-707A18.1	-3.425	0.00262647	RP11-701P16.5	-4.145	8.05e-05
B3GALT5-AS1	-1.759	9.46e-05	SNORA70D	-2.734	0.000114325	CTC-490G23.2	-4.054	0.000320003
ST7-OT4	-1.327	0.000532063	CTD-3162L10.3	-1.721	0.00108699	RP11-1008C21.1	-3.875	4.3e-07
MIR1303	-1.165	0.00475212	LINC00960	-1.462	0.00301703	RP11-256I9.1	-2.921	0.000309847
RP1-67K17.4	-1.088	0.00405619	RP11-621L6.2	-1.461	0.00379942	RP6-91H8.3	-2.733	0.000321712
RNU7-61P	-1.052	0.00140728	RP11-661A12.5	-1.17	0.00188983	SNORA70D	-2.454	0.00139383
AC078883.4	-1.024	0.00153999	AC067959.1	-1.154	0.00381883	AP006216.5	-2.34	0.000797501
RNA5SP474	-1.008	0.000840101	RP11-319J24.1	-1.115	0.0028966	LINC00960	-2.07	0.000258801
RP11-875H7.4	1.034	1.26e-05	RP11-527H14.3	1.049	0.00472574	CTD-3179P9.1	1.419	0.000889316
RP11-452H21.1	1.063	0.00170711	RP11-414K1.3	1.072	0.00255437	XXbac-BPG170G13.32	1.487	0.000928102
KB-1507C5.4	1.066	4.1e-05	UCA1	1.115	0.00309712	RP11-254I22.1	1.533	0.00132567
AC012613.2	1.069	0.00426111	RP11-274H24.1	1.118	0.00423757	RP5-875O13.1	1.62	0.000743264
RP5-884M6.1	1.114	0.00113156	RP11-785D18.3	1.39	0.00208117	RP11-696D21.2	1.626	5.2e-05
RP11-439A17.9	1.133	0.00288791				RP11-414K1.3	1.66	0.000439229
AC092619.1	1.154	0.00335092
RP11-714L20.1	1.178	0.000491199
NCRNA00211	1.182	0.000844584
AC022816.2	1.223	0.00304585
RP11-64P14.7	1.239	0.00433136
RP11-800A18.4	1.243	0.000373173
RP11-310P5.2	1.255	0.000578342
LINC01272	1.267	6.39e-05
RP11-168K11.3	1.443	6.06e-05
RP11-18B16.2	1.484	0.000217169
RP6-91H8.3	1.5	4.64e-05
AC005027.4	1.565	9.64e-05
AP001434.2	1.756	0.00368715
RP11-324E6.6	1.85	0.000179521
CTB-61M7.2	1.855	4.12e-05
RP11-400N13.3	1.873	0.00402405
PWRN1	1.919	7.7e-06
RP11-256I9.1	1.952	1.02e-07
CTC-490G23.2	2.566	1.1e-08
RP11-701P16.5	2.583	5.39e-10
RP11-1008C21.1	3.3	1.31e-28
