# Supplementary material for: Profiling non-coding RNA levels with clinical classifiers in pediatric Crohn’s disease
Source: BMC Med Genomics. 2021 Jul 29;14:194. doi: 10.1186/s12920-021-01041-7 (PMC8323253; doi:10.1186/s12920-021-01041-7)
Supplement: Supplementary file 10 — Additional file 10: Table S9. Inflammation and disease location specific DEncRNAs. DE analysis results for ileal (n = 345) biopsies by comparing disease inflammation status, non-inflamed, inflamed, against controls and within-CD. All FDR significant DEncRNAs and nominally significant (P < 0.05) are listed. Differential expression was compared using groups comprised of: L1 + L3 ileal Inflamed group, (n = 198) versus non-inflamed ileal group (20), identified 31 DEncRNAs, and the same inflamed group versus non-inflamed (47) (20) + L2 (27), identified 21 DEncRNAs. [file 12920_2021_1041_MOESM10_ESM.xlsx]

## Sheet: Table S9
Additional File Table S9: Inflamation and disease location specific DE ncRNAs
(Non.Inflammed) vs (L1+L3)				(Non.Inflammed +L2) vs (L1+L3)
ID	Name	log2foldchange	padj	ID	Name	log2foldchange	padj
ENSG00000233029.3	RP11-439A17.9	2.19403	0.00138752	ENSG00000231826.5	AC016735.2	1.34808	0.00035662
ENSG00000231826.5	AC016735.2	1.56291	0.0313643	ENSG00000281162.2	LINC01127	1.52227	9.01e-09
ENSG00000281162.2	LINC01127	1.75983	0.00157645	ENSG00000238133.6	MAP3K20-AS1	2.01134	1.5e-12
ENSG00000259863.1	AC133109.1	1.07039	0.00171523	ENSG00000283175.1	RP11-208N14.5	2.01872	2.06e-10
ENSG00000238133.6	MAP3K20-AS1	1.61183	0.00874157	ENSG00000251095.6	RP11-115D19.1	1.26515	2.78e-05
ENSG00000224272.2	AC114730.3	1.39029	0.0111365	ENSG00000251230.5	RP11-701P16.5	2.6104	2.32e-13
ENSG00000283175.1	RP11-208N14.5	2.23481	0.00193085	ENSG00000248323.5	RP11-213H15.3	1.47179	3.77e-05
ENSG00000251095.6	RP11-115D19.1	1.33215	0.0277989	ENSG00000253686.1	CTB-43E15.3	1.18261	2.64e-06
ENSG00000251230.5	RP11-701P16.5	3.85228	5.78e-08	ENSG00000253838.1	RP11-44K6.2	1.08922	2.06e-05
ENSG00000248323.5	RP11-213H15.3	2.4902	0.00032975	ENSG00000254102.1	RP11-21C4.1	1.25436	3.38e-11
ENSG00000253686.1	CTB-43E15.3	1.2009	0.019977	ENSG00000285108.1	RP11-419K12.2	1.6828	2.33e-07
ENSG00000253838.1	RP11-44K6.2	1.14836	0.0216327	ENSG00000270547.5	RP11-536O18.2	1.81618	1.92e-11
ENSG00000254102.1	RP11-21C4.1	1.25535	0.0030703	ENSG00000224945.1	RP11-82L18.2	1.09379	9.33e-08
ENSG00000225885.6	AC023590.1	-1.04925	0.00164149	ENSG00000231528.2	FAM225A	1.00625	1.65e-07
ENSG00000285108.1	RP11-419K12.2	1.68887	0.0134212	ENSG00000185904.11	RP11-178A10.1	1.51876	5.45e-10
ENSG00000270547.5	RP11-536O18.2	1.55539	0.00744497	ENSG00000226091.7	RP11-90D4.2	1.15039	1.79e-08
ENSG00000231528.2	FAM225A	1.05145	0.00779801	ENSG00000255874.2	LINC00346	1.12781	4.93e-10
ENSG00000185904.11	RP11-178A10.1	1.62781	0.00288683	ENSG00000260528.4	RP11-356C4.4	1.15699	2.28e-07
ENSG00000280693.2	SH3PXD2A-AS1	1.14888	0.0217325	ENSG00000261520.5	RP11-138C24.1	1.42589	0.00210202
ENSG00000226091.7	RP11-90D4.2	1.23497	0.00630031	ENSG00000268734.1	CTB-61M7.2	1.92537	7.06e-08
ENSG00000180861.9	C12orf36	2.42479	0.00032975	ENSG00000224397.5	LINC01272	1.7271	3.85e-12
ENSG00000281344.1	HELLPAR	-1.31955	5.16e-05
ENSG00000255874.2	LINC00346	1.46487	0.00032975
ENSG00000214548.15	MEG3	1.02766	0.00073406
ENSG00000223403.4	MEG9	1.23674	0.00249751
ENSG00000260528.4	RP11-356C4.4	1.18673	0.0111365
ENSG00000200651.1	RF00019	-1.16182	0.0078052
ENSG00000268734.1	CTB-61M7.2	2.73559	0.00032975
ENSG00000224397.5	LINC01272	2.13068	8.38e-05
ENSG00000203999.8	RP11-290F20.1	1.35352	0.00377224
ENSG00000234928.1	AP000344.3	-1.02933	0.0311842
