# Supplementary material for: Profiling non-coding RNA levels with clinical classifiers in pediatric Crohn’s disease
Source: BMC Med Genomics. 2021 Jul 29;14:194. doi: 10.1186/s12920-021-01041-7 (PMC8323253; doi:10.1186/s12920-021-01041-7)
Supplement: Supplementary file 11 — Additional file 11: Table S10. Using RandomForest, n = 345 ileal patients were randomly split into equal number of samples, n = 71 controls and n = 71 CD. These were further aliquoted into test and train datasets for cross-validation of AUC with n = 13,777 ncRNAs, base mean greater than n > 10.00. The input included n = 71 CD and n = 71 controls used to test disease versus controls status by evaluating model and test for accuracy based on sensitivities and specificity. [file 12920_2021_1041_MOESM11_ESM.xlsx]

## Sheet: Table S10
Table S10: Cross-Validation Summary of Ileal Cases vs Controls
	Train	Test	Observed	Predicted	Accuracy (Crohn's)	Accuracy (Control)	AUC
Crohn's	34	37	37	31	0.837838	0.676471	0.7953
Control	37	34	34	23
	Train	Test	Observed	Predicted	Accuracy (Crohn's)	Accuracy (Control)	AUC
Crohn's	40	31	31	30	0.967742	0.575	0.8714
Control	31	40	40	23
	Train	Test	Observed	Predicted	Accuracy (Crohn's)	Accuracy (Control)	AUC
Crohn's	33	38	38	27	0.710526	0.575758	0.6252
Control	38	33	33	19
	Train	Test	Observed	Predicted	Accuracy (Crohn's)	Accuracy (Control)	AUC
Crohn's	36	35	35	28	0.8	0.805556	0.8806
Control	35	36	36	29
	Train	Test	Observed	Predicted	Accuracy (Crohn's)	Accuracy (Control)	AUC
Crohn's	40	31	31	28	0.903226	0.475	0.831
Control	31	40	40	19
Average					0.843866	0.621557	0.8007
