# Supplementary material for: Profiling non-coding RNA levels with clinical classifiers in pediatric Crohn’s disease
Source: BMC Med Genomics. 2021 Jul 29;14:194. doi: 10.1186/s12920-021-01041-7 (PMC8323253; doi:10.1186/s12920-021-01041-7)
Supplement: Supplementary file 13 — Additional file 13: Table S12. Using RandomForest, n = 274 ileal patients were randomly split into equal number of samples, n = 14 B2 and n = 14 B3. These were further aliquoted into test and train datasets for cross-validation of AUC with n = 13,777 ncRNAs, base mean greater than n > 10.00. The input included n = 14 B2 and n = 14 B3 used to test disease versus controls status by evaluating model and test for accuracy based on sensitivities and specificity.. [file 12920_2021_1041_MOESM13_ESM.xlsx]

## Sheet: Sheet1
Table S12: Cross-Validation Summary of Ileal Disease Behavior: B2 vs B3
	Train	Test	Observed	Predicted	Accuracy (B2)	Accuracy (B3)	AUC
B2	9	5	5	3	0.6	0.111111	0.875
B3	5	9	9	1
	Train	Test	Observed	Predicted	Accuracy (B2)	Accuracy (B3)	AUC
B2	5	9	9	4	0.444444	0.6	0.8551
B3	9	5	5	3
	Train	Test	Observed	Predicted	Accuracy (B2)	Accuracy (B3)	AUC
B2	4	10	10	5	0.5	0.25	0.794
B3	10	4	4	1
	Train	Test	Observed	Predicted	Accuracy (B2)	Accuracy (B3)	AUC
B2	8	6	6	5	0.833333	0.375	0.781
B3	6	8	8	3
	Train	Test	Observed	Predicted	Accuracy (B2)	Accuracy (B3)	AUC
B2	7	7	7	5	0.714286	0.571429	0.883
B3	7	7	7	4
Average					0.618413	0.381508	0.83762
