# Supplementary material for: Profiling non-coding RNA levels with clinical classifiers in pediatric Crohn’s disease
Source: BMC Med Genomics. 2021 Jul 29;14:194. doi: 10.1186/s12920-021-01041-7 (PMC8323253; doi:10.1186/s12920-021-01041-7)
Supplement: Supplementary file 14 — Additional file 14: Table S13. Using RandomForest, n = 274 ileal patients were randomly split into equal number of samples, n = 14 B1 and n = 14 B3. These were further aliquoted into test and train datasets for cross-validation of AUC with n = 13,777 ncRNAs, base mean greater than n > 10.00. The input included n = 14 B1 and n = 14 B3 used to test disease versus controls status by evaluating model and test for accuracy based on sensitivities and specificity. [file 12920_2021_1041_MOESM14_ESM.xlsx]

## Sheet: Sheet1
Table S13: Cross-Validation Summary of Ileal Disease Behavior: B1 vs B3
	Train	Test	Observed	Predicted	Accuracy (B1)	Accuracy (B3)	AUC
B1	4	10	10	4	0.4	1	0.6625
B3	10	4	4	4
	Train	Test	Observed	Predicted	Accuracy (B1)	Accuracy (B3)	AUC
B1	7	7	7	7	1	0.285714	0.8163
B3	7	7	7	2
	Train	Test	Observed	Predicted	Accuracy (B1)	Accuracy (B3)	AUC
B1	5	9	9	7	0.777778	0	0.4222
B3	9	5	5	0
	Train	Test	Observed	Predicted	Accuracy (B1)	Accuracy (B3)	AUC
B1	7	7	7	6	0.857143	0.428571	0.7347
B3	7	7	7	3
	Train	Test	Observed	Predicted	Accuracy (B1)	Accuracy (B3)	AUC
B1	9	5	5	5	1	0.111111	0.7556
B3	5	9	9	1
Average					0.806984	0.365079	0.67826
