# Supplementary material for: Profiling non-coding RNA levels with clinical classifiers in pediatric Crohn’s disease
Source: BMC Med Genomics. 2021 Jul 29;14:194. doi: 10.1186/s12920-021-01041-7 (PMC8323253; doi:10.1186/s12920-021-01041-7)
Supplement: Supplementary file 15 — Additional file 15: Table S14. Using RandomForest, n = 274 ileal patients were randomly split into equal test and train datasets for cross-validation of AUC with n = 13,777 ncRNAs, base mean greater than n > 10.00. The input included n = 20 non-inflamed and n = 20 inflamed (L1 = 10 and L3 = 10) used to test disease inflammation status by evaluating model and test for accuracy based on sensitivities and specificity. [file 12920_2021_1041_MOESM15_ESM.xlsx]

## Sheet: Table S14
Table S14: Cross-Validation Summary of Ileal Disease Inflammation: Inflamed vs Non-Inflamed
	Train	Test	Observed	Predicted	Accuracy (Inf)	Accuracy (Non-Inf)	AUC
Inf	10	10	10	1	0.1	1	0.62
Non-Inf	10	10	10	10
	Train	Test	Observed	Predicted	Accuracy (Inf)	Accuracy (Non-Inf)	AUC
Inf	10	10	10	5	0.5	0.8	0.7
Non-Inf	10	10	10	8
	Train	Test	Observed	Predicted	Accuracy (Inf)	Accuracy (Non-Inf)	AUC
Inf	9	11	11	5	0.454545	0.777778	0.5707
Non-Inf	11	9	9	7
	Train	Test	Observed	Predicted	Accuracy (Inf)	Accuracy (Non-Inf)	AUC
Inf	11	9	9	9	1	0.272727	0.7677
Non-Inf	9	11	11	3
	Train	Test	Observed	Predicted	Accuracy (Inf)	Accuracy (Non-Inf)	AUC
Inf	8	12	12	2	0.166667	0.75	0.5156
Non-Inf	12	8	8	6
Average					0.444242	0.720101	0.6348
